# Supplementary material for: Bis[1,3-bis­(benzimidazol-2-yl)-2-oxa­propane]cobalt(II) dipicrate acetonitrile tris­olvate
Source: Acta Crystallogr Sect E Struct Rep Online. 2009 Jul 1;65(Pt 8):m851. doi: 10.1107/S1600536809024234 (PMC2977374; doi:10.1107/S1600536809024234)
Supplement: Supplementary file 1 [file e-65-0m851-sup1.cif]

##############################################################################
###                                                                        ###
###        Electronic paper (Acta Crystallographica Section E)             ###
###                                                                        ###
##############################################################################
#                                                                            #
# This CIF contains the data in a paper accepted for publication in Acta     #
# Crystallographica Section E. It conforms to the requirements of Notes      #
# for Authors for Section E, and has been peer reviewed under the auspices   #
# of the IUCr Commission on Journals.                                        #
#                                                                            #
# Full details of the Crystallographic Information File format               #
# are given in the paper "The Crystallographic Information File (CIF):       #
# a New Standard Archive File for Crystallography" by S. R. Hall, F. H.      #
# Allen and I. D. Brown [Acta Cryst. (1991), A47, 655-685].                  #
#                                                                            #
# The current version of the core CIF dictionary is obtainable from          #
# ftp://ftp.iucr.org/pub/cif_core.dic. The current version number is 2.4.    #
#                                                                            #
# Software is freely available for graphical display of the structure(s) in  #
# this CIF.  For information consult the CIF home page http://www.iucr.org/  #
# cif/home.html                                                              #
#                                                                            #
# This file may be used for bona fide research purposes within the           #
# scientific community so long as proper attribution is given to the journal # 
# article from which it was obtained.                                        #
#                                                                            #
##############################################################################
                                             
data_global
_audit_creation_method     SHELXL-97
_journal_data_validation_number     ?
_journal_date_recd_electronic     2009-06-11
_journal_date_accepted     2009-06-24
_journal_name_full     'Acta Crystallographica, Section E'
_journal_year     2009
_journal_volume     65
_journal_issue      8
_journal_page_first     m851
_journal_page_last     m851
_journal_paper_category     QM
_journal_coeditor_code     LH2846
_publ_contact_author_name     'Huilu Wu'
_publ_contact_author_address
;
 School of Chemical and Biological Engineering
 Lanzhou Jiaotong University
 Lanzhou 730070
 China
;
_publ_contact_author_email     wuhuilu@163.com
_publ_contact_author_fax     '+86 931 4956512'
_publ_contact_author_phone     '+86 013893117544'
_publ_section_title
;
Bis[1,3-bis(benzimidazol-2-yl)-2-oxapropane]cobalt(II) dipicrate acetonitrile
trisolvate
;
loop_
    _publ_author_name
    _publ_author_address
    'Huilu Wu'
;
 School of Chemical and Biological Engineering
 Lanzhou Jiaotong University
 Lanzhou 730070
 People's Republic of China
;
    'Ruirui Yun'
;
 School of Chemical and Biological Engineering
 Lanzhou Jiaotong University
 Lanzhou 730070
 China
;
    'Xingcai Huang'
;
 School of Chemical and Biological Engineering
 Lanzhou Jiaotong University
 Lanzhou 730070
 People's Republic of China
;
    'Qingyu Sun'
;
 School of Chemical and Biological Engineering
 Lanzhou Jiaotong University
 Lanzhou 730070
 People's Republic of China
;
    'Baoliang Qi'
;
 School of Chemical and Biological Engineering
 Lanzhou Jiaotong University
 Lanzhou 730070
 People's Republic of China
;
data_I
_chemical_name_systematic
;
Bis[1,3-bis(benzimidazol-2-yl)-2-oxapropane]cobalt(II) dipicrate acetonitrile
trisolvate
;
_chemical_name_common
;
;
_chemical_formula_moiety     'C32 H28 Co N8 O2, 2(C6 H2 N3 O7 -), 3(C2 H3 N)'
_chemical_formula_sum     'C50 H41 Co N17 O16'
_chemical_formula_iupac     '[Co (C16 H14 N4 O)2] (C6 H2 N3 O7)2, 3C2 H3 N'
_chemical_formula_weight     1194.93
_chemical_melting_point     ?
_symmetry_cell_setting     Monoclinic
_symmetry_space_group_name_H-M     'P 2/c'
_symmetry_space_group_name_Hall     '-P 2yc'
loop_
    _symmetry_equiv_pos_as_xyz
    'x, y, z'
    '-x, y, -z+1/2'
    '-x, -y, -z'
    'x, -y, z-1/2'
_cell_length_a     11.4114(3)
_cell_length_b     9.9303(2)
_cell_length_c     25.1442(6)
_cell_angle_alpha     90.00
_cell_angle_beta     111.1640(10)
_cell_angle_gamma     90.00
_cell_volume     2657.12(11)
_cell_formula_units_Z     2
_cell_measurement_reflns_used     7749
_cell_measurement_theta_min     3.16
_cell_measurement_theta_max     27.5
_cell_measurement_temperature     153(2)
_exptl_crystal_description     block
_exptl_crystal_colour     red
_exptl_crystal_size_max     0.28
_exptl_crystal_size_mid     0.25
_exptl_crystal_size_min     0.17
_exptl_crystal_density_diffrn     1.494
_exptl_crystal_density_meas     ?
_exptl_crystal_density_method     'not measured'
_exptl_crystal_F_000     1230
_exptl_absorpt_coefficient_mu     0.411
_exptl_absorpt_correction_type     multi-scan
_exptl_absorpt_process_details     '(ABSCOR; Higashi, 1995)'
_exptl_absorpt_correction_T_min     0.8935
_exptl_absorpt_correction_T_max     0.9334
_exptl_special_details
;
;
_diffrn_ambient_temperature     153(2)
_diffrn_radiation_type     MoK\a
_diffrn_radiation_wavelength     0.71073
_diffrn_radiation_source     'fine-focus sealed tube'
_diffrn_radiation_monochromator     graphite
_diffrn_measurement_device_type     'Rigaku R-AXIS Spider'
_diffrn_measurement_method     '\f and \w'
_diffrn_detector_area_resol_mean     ?
_diffrn_reflns_number     25278
_diffrn_reflns_av_R_equivalents     0.0214
_diffrn_reflns_av_sigmaI/netI     0.0179
_diffrn_reflns_theta_min     3.01
_diffrn_reflns_theta_max     27.48
_diffrn_reflns_theta_full     27.48
_diffrn_measured_fraction_theta_max     0.999
_diffrn_measured_fraction_theta_full     0.999
_diffrn_reflns_limit_h_min     -14
_diffrn_reflns_limit_h_max     14
_diffrn_reflns_limit_k_min     -12
_diffrn_reflns_limit_k_max     12
_diffrn_reflns_limit_l_min     -32
_diffrn_reflns_limit_l_max     32
_diffrn_standards_number     0
_diffrn_standards_interval_count     0
_diffrn_standards_interval_time     0
_diffrn_standards_decay_%     0
_refine_special_details
;
Refinement of <i>F</i>^2^ against ALL reflections. The weighted <i>R</i>-factor
<i>wR</i> and goodness of fit <i>S</i> are based on <i>F</i>^2^, conventional
<i>R</i>-factors <i>R</i> are based on <i>F</i>, with <i>F</i> set to zero for
negative <i>F</i>^2^. The threshold expression of <i>F</i>^2^ >
\s(<i>F</i>^2^) is used only for calculating <i>R</i>-factors(gt) <i>etc</i>.
and is not relevant to the choice of reflections for refinement.
<i>R</i>-factors based on <i>F</i>^2^ are statistically about twice as large
as those based on <i>F</i>, and <i>R</i>- factors based on ALL data will be
even larger.
;
_reflns_number_total     6093
_reflns_number_gt     5418
_reflns_threshold_expression     I>2\s(I)
_refine_ls_structure_factor_coef     Fsqd
_refine_ls_matrix_type     full
_refine_ls_R_factor_all     0.0357
_refine_ls_R_factor_gt     0.0308
_refine_ls_wR_factor_gt     0.0831
_refine_ls_wR_factor_ref     0.0867
_refine_ls_goodness_of_fit_ref     1.035
_refine_ls_restrained_S_all     1.035
_refine_ls_number_reflns     6093
_refine_ls_number_parameters     392
_refine_ls_number_restraints     2
_refine_ls_hydrogen_treatment     mixed
_refine_ls_weighting_scheme     calc
_refine_ls_weighting_details
         'calc w=1/[\s^2^(Fo^2^)+(0.0487P)^2^+0.9118P] where P=(Fo^2^+2Fc^2^)/3'
_atom_sites_solution_hydrogens     geom
_atom_sites_solution_primary     direct
_atom_sites_solution_secondary     difmap
_refine_ls_shift/su_max     0.001
_refine_ls_shift/su_mean     0.000
_refine_diff_density_max     0.450
_refine_diff_density_min     -0.300
_refine_ls_extinction_method     'SHELXL97 (Sheldrick, 2008)'
_refine_ls_extinction_coef     0.0036(5)
_refine_ls_extinction_expression
                                  'Fc^*^=kFc[1+0.001xFc^2^\l^3^/sin(2\q)]^-1/4^'
loop_
    _atom_type_symbol
    _atom_type_description
    _atom_type_scat_dispersion_real
    _atom_type_scat_dispersion_imag
    _atom_type_scat_source
    'C' 'C' 0.0033 0.0016
                         'International Tables Vol C Tables 4.2.6.8 and 6.1.1.4'
    'H' 'H' 0.0000 0.0000
                         'International Tables Vol C Tables 4.2.6.8 and 6.1.1.4'
    'Co' 'Co' 0.3494 0.9721
                         'International Tables Vol C Tables 4.2.6.8 and 6.1.1.4'
    'N' 'N' 0.0061 0.0033
                         'International Tables Vol C Tables 4.2.6.8 and 6.1.1.4'
    'O' 'O' 0.0106 0.0060
                         'International Tables Vol C Tables 4.2.6.8 and 6.1.1.4'
_computing_data_collection     'RAPID-AUTO (Rigaku/MSC, 2004)'
_computing_cell_refinement     'RAPID-AUTO (Rigaku/MSC, 2004)'
_computing_data_reduction     'RAPID-AUTO (Rigaku/MSC, 2004)'
_computing_structure_solution     'SHELXS97 (Sheldrick, 2008)'
_computing_structure_refinement     'SHELXL97 (Sheldrick, 2008)'
_computing_molecular_graphics     'SHELXTL (Sheldrick, 2008)'
_computing_publication_material     'SHELXTL (Sheldrick, 2008)'
loop_
    _atom_site_type_symbol
    _atom_site_label
    _atom_site_fract_x
    _atom_site_fract_y
    _atom_site_fract_z
    _atom_site_U_iso_or_equiv
    _atom_site_adp_type
    _atom_site_calc_flag
    _atom_site_refinement_flags
    _atom_site_occupancy
    _atom_site_disorder_assembly
    _atom_site_disorder_group
    Co Co 0.5000 0.36301(2) 0.7500 0.01700(8) Uani d S 1 . .
    O O1 0.67337(8) 0.24981(9) 0.71220(4) 0.02259(19) Uani d . 1 . .
    O O2 0.74591(13) 0.49084(15) 0.46620(6) 0.0583(4) Uani d . 1 . .
    O O3 0.54824(12) 0.47322(11) 0.41556(5) 0.0409(3) Uani d . 1 . .
    O O4 0.25535(11) 0.76959(16) 0.44436(6) 0.0567(4) Uani d . 1 . .
    O O5 0.29928(11) 0.88294(12) 0.52194(5) 0.0428(3) Uani d . 1 . .
    O O6 0.54003(9) 0.96666(10) 0.56756(4) 0.0292(2) Uani d . 1 . .
    O O7 0.78254(12) 0.91568(16) 0.63960(5) 0.0522(3) Uani d . 1 . .
    O O8 0.88585(11) 0.89860(13) 0.58266(5) 0.0420(3) Uani d . 1 . .
    N N1 0.41234(10) 0.25020(10) 0.67914(4) 0.0200(2) Uani d . 1 . .
    N N2 0.39034(10) 0.10735(11) 0.60795(4) 0.0202(2) Uani d D 1 . .
    N N3 0.62918(10) 0.49981(11) 0.74562(4) 0.0195(2) Uani d . 1 . .
    N N4 0.77113(11) 0.58828(12) 0.71442(5) 0.0260(2) Uani d D 1 . .
    N N5 0.63674(13) 0.52737(13) 0.45326(5) 0.0342(3) Uani d . 1 . .
    N N6 0.33090(11) 0.81256(13) 0.48951(5) 0.0309(3) Uani d . 1 . .
    N N7 0.79113(12) 0.88240(13) 0.59422(5) 0.0332(3) Uani d . 1 . .
    N N8 0.93174(15) 0.59702(16) 0.64743(6) 0.0452(4) Uani d . 1 . .
    N N9 1.0000 0.3626(2) 0.7500 0.0471(5) Uani d S 1 . .
    C C1 0.28403(12) 0.23999(12) 0.64561(5) 0.0196(2) Uani d . 1 . .
    C C2 0.17845(12) 0.29913(14) 0.65151(5) 0.0252(3) Uani d . 1 . .
    H H2 0.1860 0.3604 0.6816 0.030 Uiso calc R 1 . .
    C C3 0.06220(13) 0.26482(15) 0.61173(6) 0.0282(3) Uani d . 1 . .
    H H3 -0.0113 0.3029 0.6150 0.034 Uiso calc R 1 . .
    C C4 0.04975(13) 0.17528(15) 0.56674(6) 0.0278(3) Uani d . 1 . .
    H H4 -0.0317 0.1546 0.5402 0.033 Uiso calc R 1 . .
    C C5 0.15352(13) 0.11673(14) 0.56030(6) 0.0249(3) Uani d . 1 . .
    H H5 0.1458 0.0568 0.5298 0.030 Uiso calc R 1 . .
    C C6 0.26998(12) 0.14996(12) 0.60080(5) 0.0194(2) Uani d . 1 . .
    C C7 0.47004(12) 0.16761(12) 0.65481(5) 0.0197(2) Uani d . 1 . .
    C C8 0.60830(12) 0.13872(13) 0.67854(6) 0.0252(3) Uani d . 1 . .
    H H8A 0.6244 0.0564 0.7023 0.030 Uiso calc R 1 . .
    H H8B 0.6391 0.1231 0.6469 0.030 Uiso calc R 1 . .
    C C9 0.68619(12) 0.35957(13) 0.67806(5) 0.0222(3) Uani d . 1 . .
    H H9A 0.6121 0.3650 0.6422 0.027 Uiso calc R 1 . .
    H H9B 0.7624 0.3481 0.6684 0.027 Uiso calc R 1 . .
    C C10 0.69630(11) 0.48306(13) 0.71274(5) 0.0201(2) Uani d . 1 . .
    C C11 0.75372(13) 0.68185(14) 0.75169(6) 0.0267(3) Uani d . 1 . .
    C C12 0.80865(17) 0.80687(16) 0.77019(7) 0.0396(4) Uani d . 1 . .
    H H12 0.8685 0.8446 0.7562 0.047 Uiso calc R 1 . .
    C C13 0.77203(19) 0.87304(16) 0.80967(8) 0.0450(4) Uani d . 1 . .
    H H13 0.8071 0.9588 0.8232 0.054 Uiso calc R 1 . .
    C C14 0.68394(17) 0.81668(16) 0.83043(7) 0.0393(4) Uani d . 1 . .
    H H14 0.6612 0.8653 0.8578 0.047 Uiso calc R 1 . .
    C C15 0.62941(14) 0.69269(15) 0.81217(6) 0.0293(3) Uani d . 1 . .
    H H15 0.5702 0.6549 0.8265 0.035 Uiso calc R 1 . .
    C C16 0.66544(13) 0.62542(13) 0.77169(5) 0.0221(3) Uani d . 1 . .
    C C17 0.61070(14) 0.63884(13) 0.48431(6) 0.0262(3) Uani d . 1 . .
    C C18 0.48772(13) 0.67268(13) 0.47497(5) 0.0238(3) Uani d . 1 . .
    H H18 0.4208 0.6222 0.4489 0.029 Uiso calc R 1 . .
    C C19 0.46257(13) 0.78010(13) 0.50371(5) 0.0233(3) Uani d . 1 . .
    C C20 0.55850(13) 0.86220(13) 0.54417(5) 0.0228(3) Uani d . 1 . .
    C C21 0.68386(13) 0.81456(14) 0.55233(6) 0.0260(3) Uani d . 1 . .
    C C22 0.70968(14) 0.71058(15) 0.52261(6) 0.0288(3) Uani d . 1 . .
    H H22 0.7941 0.6878 0.5281 0.035 Uiso calc R 1 . .
    C C23 1.05744(17) 0.6226(2) 0.58074(8) 0.0495(5) Uani d . 1 . .
    H H23A 1.0127 0.5755 0.5449 0.059 Uiso calc R 1 . .
    H H23B 1.1415 0.5837 0.5987 0.059 Uiso calc R 1 . .
    H H23C 1.0648 0.7183 0.5730 0.059 Uiso calc R 1 . .
    C C24 0.98832(15) 0.60810(18) 0.61876(7) 0.0371(4) Uani d . 1 . .
    C C25 1.0000 0.1051(3) 0.7500 0.0971(16) Uani d S 1 . .
    H H25A 1.0691 0.0722 0.7836 0.116 Uiso calc PR 0.50 . .
    H H25B 1.0110 0.0722 0.7154 0.116 Uiso calc PR 0.50 . .
    H H25C 0.9199 0.0722 0.7511 0.116 Uiso calc PR 0.50 . .
    C C26 1.0000 0.2497(2) 0.7500 0.0355(5) Uani d S 1 . .
    H H2N 0.4130(16) 0.0525(15) 0.5871(7) 0.037(5) Uiso d D 1 . .
    H H4N 0.8242(14) 0.5947(19) 0.6975(7) 0.041(5) Uiso d D 1 . .
loop_
    _atom_site_aniso_label
    _atom_site_aniso_U_11
    _atom_site_aniso_U_22
    _atom_site_aniso_U_33
    _atom_site_aniso_U_12
    _atom_site_aniso_U_13
    _atom_site_aniso_U_23
    Co 0.01758(12) 0.01751(13) 0.01522(12) 0.000 0.00511(9) 0.000
    O1 0.0227(5) 0.0215(4) 0.0208(4) -0.0016(3) 0.0046(4) -0.0025(3)
    O2 0.0533(8) 0.0616(9) 0.0637(8) 0.0260(7) 0.0257(7) -0.0152(7)
    O3 0.0612(8) 0.0328(6) 0.0310(5) 0.0086(5) 0.0194(5) -0.0069(5)
    O4 0.0274(6) 0.0785(10) 0.0554(8) -0.0016(6) 0.0044(6) -0.0380(7)
    O5 0.0291(6) 0.0489(7) 0.0506(7) 0.0037(5) 0.0147(5) -0.0249(6)
    O6 0.0275(5) 0.0275(5) 0.0321(5) 0.0021(4) 0.0102(4) -0.0101(4)
    O7 0.0354(6) 0.0790(10) 0.0353(6) 0.0055(6) 0.0046(5) -0.0223(6)
    O8 0.0292(6) 0.0469(7) 0.0486(7) -0.0026(5) 0.0126(5) 0.0015(5)
    N1 0.0186(5) 0.0204(5) 0.0200(5) 0.0016(4) 0.0058(4) -0.0023(4)
    N2 0.0214(5) 0.0189(5) 0.0203(5) 0.0001(4) 0.0075(4) -0.0037(4)
    N3 0.0211(5) 0.0207(5) 0.0178(5) -0.0001(4) 0.0082(4) -0.0005(4)
    N4 0.0287(6) 0.0261(6) 0.0286(6) -0.0045(5) 0.0170(5) -0.0010(5)
    N5 0.0495(8) 0.0292(6) 0.0304(6) 0.0138(6) 0.0222(6) 0.0023(5)
    N6 0.0251(6) 0.0324(6) 0.0345(6) 0.0000(5) 0.0100(5) -0.0109(5)
    N7 0.0271(6) 0.0361(7) 0.0327(6) 0.0065(5) 0.0061(5) -0.0024(5)
    N8 0.0477(9) 0.0524(9) 0.0459(8) 0.0125(7) 0.0295(7) 0.0123(7)
    N9 0.0421(12) 0.0387(12) 0.0568(13) 0.000 0.0132(10) 0.000
    C1 0.0192(6) 0.0204(6) 0.0178(5) -0.0006(5) 0.0052(5) -0.0001(4)
    C2 0.0217(6) 0.0300(7) 0.0234(6) 0.0023(5) 0.0074(5) -0.0052(5)
    C3 0.0199(6) 0.0351(7) 0.0289(7) 0.0021(5) 0.0080(5) -0.0046(6)
    C4 0.0203(6) 0.0330(7) 0.0259(6) -0.0026(5) 0.0035(5) -0.0040(6)
    C5 0.0247(7) 0.0264(6) 0.0215(6) -0.0022(5) 0.0059(5) -0.0051(5)
    C6 0.0204(6) 0.0191(6) 0.0196(5) -0.0003(4) 0.0082(5) 0.0008(4)
    C7 0.0212(6) 0.0167(5) 0.0209(6) -0.0001(5) 0.0073(5) -0.0009(4)
    C8 0.0206(6) 0.0220(6) 0.0294(6) 0.0019(5) 0.0049(5) -0.0078(5)
    C9 0.0217(6) 0.0264(7) 0.0198(6) 0.0004(5) 0.0091(5) -0.0015(5)
    C10 0.0189(6) 0.0239(6) 0.0179(5) 0.0011(5) 0.0073(5) 0.0026(5)
    C11 0.0299(7) 0.0246(7) 0.0280(6) -0.0030(5) 0.0133(6) -0.0004(5)
    C12 0.0469(9) 0.0293(8) 0.0490(9) -0.0132(7) 0.0251(8) -0.0049(7)
    C13 0.0582(11) 0.0270(8) 0.0540(10) -0.0149(7) 0.0254(9) -0.0139(7)
    C14 0.0509(10) 0.0305(8) 0.0415(8) -0.0047(7) 0.0228(8) -0.0134(7)
    C15 0.0347(8) 0.0284(7) 0.0283(6) -0.0023(6) 0.0156(6) -0.0056(6)
    C16 0.0240(6) 0.0213(6) 0.0211(6) -0.0010(5) 0.0080(5) -0.0001(5)
    C17 0.0380(8) 0.0225(6) 0.0229(6) 0.0085(5) 0.0168(6) 0.0030(5)
    C18 0.0335(7) 0.0202(6) 0.0203(6) 0.0012(5) 0.0130(5) 0.0008(5)
    C19 0.0259(7) 0.0229(6) 0.0229(6) 0.0037(5) 0.0111(5) -0.0006(5)
    C20 0.0256(7) 0.0230(6) 0.0216(6) 0.0032(5) 0.0106(5) 0.0002(5)
    C21 0.0252(7) 0.0282(7) 0.0238(6) 0.0038(5) 0.0081(5) 0.0003(5)
    C22 0.0287(7) 0.0332(7) 0.0269(6) 0.0109(6) 0.0129(6) 0.0036(6)
    C23 0.0350(9) 0.0802(14) 0.0412(9) 0.0146(9) 0.0233(8) 0.0109(9)
    C24 0.0319(8) 0.0471(9) 0.0344(8) 0.0142(7) 0.0146(7) 0.0100(7)
    C25 0.109(3) 0.0309(15) 0.110(3) 0.000 -0.011(3) 0.000
    C26 0.0263(10) 0.0338(12) 0.0407(11) 0.000 0.0052(9) 0.000
_geom_special_details
;
All e.s.d.'s (except the e.s.d. in the dihedral angle between two l.s. planes)
are estimated using the full covariance matrix. The cell e.s.d.'s are taken
into account individually in the estimation of e.s.d.'s in distances, angles
and torsion angles; correlations between e.s.d.'s in cell parameters are only
used when they are defined by crystal symmetry. An approximate (isotropic)
treatment of cell e.s.d.'s is used for estimating e.s.d.'s involving l.s.
planes.
;
loop_
    _geom_bond_atom_site_label_1
    _geom_bond_atom_site_label_2
    _geom_bond_site_symmetry_2
    _geom_bond_distance
    _geom_bond_publ_flag
    Co N1 . 2.0355(10) ?
    Co N1 2_656 2.0355(10) ?
    Co N3 . 2.0367(11) ?
    Co N3 2_656 2.0367(11) ?
    O1 C8 . 1.4250(15) ?
    O1 C9 . 1.4272(16) ?
    O2 N5 . 1.2234(19) ?
    O3 N5 . 1.2315(18) ?
    O4 N6 . 1.2278(17) ?
    O5 N6 . 1.2233(16) ?
    O6 C20 . 1.2475(16) ?
    O7 N7 . 1.2255(17) ?
    O8 N7 . 1.2270(17) ?
    N1 C7 . 1.3308(16) ?
    N1 C1 . 1.4048(16) ?
    N2 C7 . 1.3416(16) ?
    N2 C6 . 1.3855(16) ?
    N2 H2N . 0.858(9) ?
    N3 C10 . 1.3247(15) ?
    N3 C16 . 1.4004(16) ?
    N4 C10 . 1.3404(17) ?
    N4 C11 . 1.3840(18) ?
    N4 H4N . 0.858(9) ?
    N5 C17 . 1.4459(17) ?
    N6 C19 . 1.4497(18) ?
    N7 C21 . 1.4597(19) ?
    N8 C24 . 1.133(2) ?
    N9 C26 . 1.121(3) ?
    C1 C2 . 1.3956(18) ?
    C1 C6 . 1.4013(17) ?
    C2 C3 . 1.3850(19) ?
    C2 H2 . 0.9500 ?
    C3 C4 . 1.405(2) ?
    C3 H3 . 0.9500 ?
    C4 C5 . 1.380(2) ?
    C4 H4 . 0.9500 ?
    C5 C6 . 1.3910(18) ?
    C5 H5 . 0.9500 ?
    C7 C8 . 1.4993(18) ?
    C8 H8A . 0.9900 ?
    C8 H8B . 0.9900 ?
    C9 C10 . 1.4849(18) ?
    C9 H9A . 0.9900 ?
    C9 H9B . 0.9900 ?
    C11 C12 . 1.393(2) ?
    C11 C16 . 1.3956(19) ?
    C12 C13 . 1.375(2) ?
    C12 H12 . 0.9500 ?
    C13 C14 . 1.405(3) ?
    C13 H13 . 0.9500 ?
    C14 C15 . 1.381(2) ?
    C14 H14 . 0.9500 ?
    C15 C16 . 1.3977(19) ?
    C15 H15 . 0.9500 ?
    C17 C18 . 1.378(2) ?
    C17 C22 . 1.388(2) ?
    C18 C19 . 1.3756(18) ?
    C18 H18 . 0.9500 ?
    C19 C20 . 1.4469(19) ?
    C20 C21 . 1.4492(19) ?
    C21 C22 . 1.368(2) ?
    C22 H22 . 0.9500 ?
    C23 C24 . 1.450(2) ?
    C23 H23A . 0.9800 ?
    C23 H23B . 0.9800 ?
    C23 H23C . 0.9800 ?
    C25 C26 . 1.436(4) ?
    C25 H25A . 0.9800 ?
    C25 H25B . 0.9800 ?
    C25 H25C . 0.9800 ?
loop_
    _geom_angle_atom_site_label_1
    _geom_angle_atom_site_label_2
    _geom_angle_atom_site_label_3
    _geom_angle_site_symmetry_1
    _geom_angle_site_symmetry_3
    _geom_angle
    _geom_angle_publ_flag
    N1 Co N1 . 2_656 113.22(6) ?
    N1 Co N3 . . 117.15(4) ?
    N1 Co N3 2_656 . 106.14(4) ?
    N1 Co N3 . 2_656 106.13(4) ?
    N1 Co N3 2_656 2_656 117.15(4) ?
    N3 Co N3 . 2_656 96.33(6) ?
    C8 O1 C9 . . 112.25(10) ?
    C7 N1 C1 . . 105.13(10) ?
    C7 N1 Co . . 124.97(9) ?
    C1 N1 Co . . 129.90(8) ?
    C7 N2 C6 . . 107.67(10) ?
    C7 N2 H2N . . 124.2(12) ?
    C6 N2 H2N . . 128.2(12) ?
    C10 N3 C16 . . 105.33(10) ?
    C10 N3 Co . . 122.88(9) ?
    C16 N3 Co . . 131.77(8) ?
    C10 N4 C11 . . 107.41(11) ?
    C10 N4 H4N . . 126.7(13) ?
    C11 N4 H4N . . 125.8(13) ?
    O2 N5 O3 . . 123.27(13) ?
    O2 N5 C17 . . 118.13(14) ?
    O3 N5 C17 . . 118.60(13) ?
    O5 N6 O4 . . 122.50(13) ?
    O5 N6 C19 . . 119.46(12) ?
    O4 N6 C19 . . 118.03(12) ?
    O7 N7 O8 . . 123.97(14) ?
    O7 N7 C21 . . 117.91(13) ?
    O8 N7 C21 . . 118.07(12) ?
    C2 C1 C6 . . 120.09(12) ?
    C2 C1 N1 . . 131.19(11) ?
    C6 C1 N1 . . 108.69(11) ?
    C3 C2 C1 . . 117.27(12) ?
    C3 C2 H2 . . 121.4 ?
    C1 C2 H2 . . 121.4 ?
    C2 C3 C4 . . 121.95(13) ?
    C2 C3 H3 . . 119.0 ?
    C4 C3 H3 . . 119.0 ?
    C5 C4 C3 . . 121.29(12) ?
    C5 C4 H4 . . 119.4 ?
    C3 C4 H4 . . 119.4 ?
    C4 C5 C6 . . 116.58(12) ?
    C4 C5 H5 . . 121.7 ?
    C6 C5 H5 . . 121.7 ?
    N2 C6 C5 . . 131.51(12) ?
    N2 C6 C1 . . 105.68(11) ?
    C5 C6 C1 . . 122.80(12) ?
    N1 C7 N2 . . 112.80(11) ?
    N1 C7 C8 . . 124.00(11) ?
    N2 C7 C8 . . 123.12(11) ?
    O1 C8 C7 . . 109.64(10) ?
    O1 C8 H8A . . 109.7 ?
    C7 C8 H8A . . 109.7 ?
    O1 C8 H8B . . 109.7 ?
    C7 C8 H8B . . 109.7 ?
    H8A C8 H8B . . 108.2 ?
    O1 C9 C10 . . 106.29(10) ?
    O1 C9 H9A . . 110.5 ?
    C10 C9 H9A . . 110.5 ?
    O1 C9 H9B . . 110.5 ?
    C10 C9 H9B . . 110.5 ?
    H9A C9 H9B . . 108.7 ?
    N3 C10 N4 . . 112.81(11) ?
    N3 C10 C9 . . 122.03(11) ?
    N4 C10 C9 . . 125.15(11) ?
    N4 C11 C12 . . 131.85(13) ?
    N4 C11 C16 . . 105.85(12) ?
    C12 C11 C16 . . 122.27(13) ?
    C13 C12 C11 . . 116.71(15) ?
    C13 C12 H12 . . 121.6 ?
    C11 C12 H12 . . 121.6 ?
    C12 C13 C14 . . 121.49(14) ?
    C12 C13 H13 . . 119.3 ?
    C14 C13 H13 . . 119.3 ?
    C15 C14 C13 . . 121.90(14) ?
    C15 C14 H14 . . 119.0 ?
    C13 C14 H14 . . 119.0 ?
    C14 C15 C16 . . 116.89(14) ?
    C14 C15 H15 . . 121.6 ?
    C16 C15 H15 . . 121.6 ?
    C11 C16 C15 . . 120.73(13) ?
    C11 C16 N3 . . 108.58(11) ?
    C15 C16 N3 . . 130.67(12) ?
    C18 C17 C22 . . 121.11(12) ?
    C18 C17 N5 . . 119.33(13) ?
    C22 C17 N5 . . 119.56(13) ?
    C19 C18 C17 . . 119.49(13) ?
    C19 C18 H18 . . 120.3 ?
    C17 C18 H18 . . 120.3 ?
    C18 C19 C20 . . 123.90(12) ?
    C18 C19 N6 . . 115.93(12) ?
    C20 C19 N6 . . 120.12(11) ?
    O6 C20 C19 . . 125.89(12) ?
    O6 C20 C21 . . 122.06(13) ?
    C19 C20 C21 . . 111.92(11) ?
    C22 C21 C20 . . 124.43(13) ?
    C22 C21 N7 . . 116.92(13) ?
    C20 C21 N7 . . 118.64(12) ?
    C21 C22 C17 . . 119.00(13) ?
    C21 C22 H22 . . 120.5 ?
    C17 C22 H22 . . 120.5 ?
    C24 C23 H23A . . 109.5 ?
    C24 C23 H23B . . 109.5 ?
    H23A C23 H23B . . 109.5 ?
    C24 C23 H23C . . 109.5 ?
    H23A C23 H23C . . 109.5 ?
    H23B C23 H23C . . 109.5 ?
    N8 C24 C23 . . 178.40(18) ?
    C26 C25 H25A . . 109.5 ?
    C26 C25 H25B . . 109.5 ?
    H25A C25 H25B . . 109.5 ?
    C26 C25 H25C . . 109.5 ?
    H25A C25 H25C . . 109.5 ?
    H25B C25 H25C . . 109.5 ?
    N9 C26 C25 . . 180.000(3) ?
loop_
    _geom_torsion_atom_site_label_1
    _geom_torsion_atom_site_label_2
    _geom_torsion_atom_site_label_3
    _geom_torsion_atom_site_label_4
    _geom_torsion_site_symmetry_1
    _geom_torsion_site_symmetry_2
    _geom_torsion_site_symmetry_3
    _geom_torsion_site_symmetry_4
    _geom_torsion
    _geom_torsion_publ_flag
    N1 Co N1 C7 2_656 . . . -63.92(10) ?
    N3 Co N1 C7 . . . . 60.12(11) ?
    N3 Co N1 C7 2_656 . . . 166.22(10) ?
    N1 Co N1 C1 2_656 . . . 116.01(11) ?
    N3 Co N1 C1 . . . . -119.95(10) ?
    N3 Co N1 C1 2_656 . . . -13.86(11) ?
    N1 Co N3 C10 . . . . -29.43(11) ?
    N1 Co N3 C10 2_656 . . . 98.12(10) ?
    N3 Co N3 C10 2_656 . . . -141.21(11) ?
    N1 Co N3 C16 . . . . 148.33(10) ?
    N1 Co N3 C16 2_656 . . . -84.11(11) ?
    N3 Co N3 C16 2_656 . . . 36.55(10) ?
    C7 N1 C1 C2 . . . . 177.34(14) ?
    Co N1 C1 C2 . . . . -2.6(2) ?
    C7 N1 C1 C6 . . . . -0.67(13) ?
    Co N1 C1 C6 . . . . 179.40(8) ?
    C6 C1 C2 C3 . . . . 0.0(2) ?
    N1 C1 C2 C3 . . . . -177.80(13) ?
    C1 C2 C3 C4 . . . . -0.6(2) ?
    C2 C3 C4 C5 . . . . 0.3(2) ?
    C3 C4 C5 C6 . . . . 0.6(2) ?
    C7 N2 C6 C5 . . . . -178.36(14) ?
    C7 N2 C6 C1 . . . . 0.86(14) ?
    C4 C5 C6 N2 . . . . 177.88(13) ?
    C4 C5 C6 C1 . . . . -1.2(2) ?
    C2 C1 C6 N2 . . . . -178.38(12) ?
    N1 C1 C6 N2 . . . . -0.12(13) ?
    C2 C1 C6 C5 . . . . 0.92(19) ?
    N1 C1 C6 C5 . . . . 179.19(12) ?
    C1 N1 C7 N2 . . . . 1.27(14) ?
    Co N1 C7 N2 . . . . -178.79(8) ?
    C1 N1 C7 C8 . . . . -175.73(12) ?
    Co N1 C7 C8 . . . . 4.21(18) ?
    C6 N2 C7 N1 . . . . -1.38(15) ?
    C6 N2 C7 C8 . . . . 175.65(12) ?
    C9 O1 C8 C7 . . . . -77.34(13) ?
    N1 C7 C8 O1 . . . . -26.34(18) ?
    N2 C7 C8 O1 . . . . 156.97(11) ?
    C8 O1 C9 C10 . . . . 153.52(10) ?
    C16 N3 C10 N4 . . . . -1.25(14) ?
    Co N3 C10 N4 . . . . 177.02(8) ?
    C16 N3 C10 C9 . . . . 179.16(11) ?
    Co N3 C10 C9 . . . . -2.57(16) ?
    C11 N4 C10 N3 . . . . 0.67(15) ?
    C11 N4 C10 C9 . . . . -179.76(12) ?
    O1 C9 C10 N3 . . . . -38.59(16) ?
    O1 C9 C10 N4 . . . . 141.87(12) ?
    C10 N4 C11 C12 . . . . 178.52(17) ?
    C10 N4 C11 C16 . . . . 0.22(15) ?
    N4 C11 C12 C13 . . . . -177.85(17) ?
    C16 C11 C12 C13 . . . . 0.2(3) ?
    C11 C12 C13 C14 . . . . 0.3(3) ?
    C12 C13 C14 C15 . . . . -0.3(3) ?
    C13 C14 C15 C16 . . . . -0.3(3) ?
    N4 C11 C16 C15 . . . . 177.74(13) ?
    C12 C11 C16 C15 . . . . -0.8(2) ?
    N4 C11 C16 N3 . . . . -0.97(15) ?
    C12 C11 C16 N3 . . . . -179.47(14) ?
    C14 C15 C16 C11 . . . . 0.8(2) ?
    C14 C15 C16 N3 . . . . 179.14(14) ?
    C10 N3 C16 C11 . . . . 1.34(14) ?
    Co N3 C16 C11 . . . . -176.71(9) ?
    C10 N3 C16 C15 . . . . -177.19(14) ?
    Co N3 C16 C15 . . . . 4.8(2) ?
    O2 N5 C17 C18 . . . . -172.99(14) ?
    O3 N5 C17 C18 . . . . 6.38(19) ?
    O2 N5 C17 C22 . . . . 7.5(2) ?
    O3 N5 C17 C22 . . . . -173.11(13) ?
    C22 C17 C18 C19 . . . . 0.6(2) ?
    N5 C17 C18 C19 . . . . -178.90(12) ?
    C17 C18 C19 C20 . . . . -0.1(2) ?
    C17 C18 C19 N6 . . . . 177.32(12) ?
    O5 N6 C19 C18 . . . . 162.30(14) ?
    O4 N6 C19 C18 . . . . -19.0(2) ?
    O5 N6 C19 C20 . . . . -20.2(2) ?
    O4 N6 C19 C20 . . . . 158.52(15) ?
    C18 C19 C20 O6 . . . . 173.77(13) ?
    N6 C19 C20 O6 . . . . -3.5(2) ?
    C18 C19 C20 C21 . . . . -2.18(18) ?
    N6 C19 C20 C21 . . . . -179.48(12) ?
    O6 C20 C21 C22 . . . . -171.77(14) ?
    C19 C20 C21 C22 . . . . 4.36(19) ?
    O6 C20 C21 N7 . . . . 7.1(2) ?
    C19 C20 C21 N7 . . . . -176.76(12) ?
    O7 N7 C21 C22 . . . . -140.26(15) ?
    O8 N7 C21 C22 . . . . 37.34(19) ?
    O7 N7 C21 C20 . . . . 40.78(19) ?
    O8 N7 C21 C20 . . . . -141.62(13) ?
    C20 C21 C22 C17 . . . . -4.2(2) ?
    N7 C21 C22 C17 . . . . 176.93(12) ?
    C18 C17 C22 C21 . . . . 1.5(2) ?
    N5 C17 C22 C21 . . . . -179.07(12) ?
loop_
    _geom_hbond_atom_site_label_D
    _geom_hbond_atom_site_label_H
    _geom_hbond_atom_site_label_A
    _geom_hbond_site_symmetry_A
    _geom_hbond_distance_DH
    _geom_hbond_distance_HA
    _geom_hbond_distance_DA
    _geom_hbond_angle_DHA
    N2 H2N O6 1_545 0.858(9) 1.893(12) 2.6746(14) 150.7(17)
    N2 H2N O5 1_545 0.858(9) 2.381(15) 3.0166(15) 131.3(15)
    N4 H4N N8 . 0.858(9) 2.052(10) 2.9040(18) 171.8(18)
