# Supplementary material for: Bis[1,3-bis­(benzimidazol-2-yl)-2-oxa­propane]cobalt(II) dipicrate acetonitrile tris­olvate
Source: Acta Crystallogr Sect E Struct Rep Online. 2009 Jul 1;65(Pt 8):m851. doi: 10.1107/S1600536809024234 (PMC2977374; doi:10.1107/S1600536809024234)
Supplement: Supplementary file 2 [file e-65-0m851-Isup2.hkl]

# 
# h,k,l, Fc-squared, Fo-squared, sigma(Fo-squared) and status flag 
# 
data_I
_shelx_title ' G0517 in Pn                      P2/c' 
_shelx_refln_list_code          4 
_shelx_F_calc_maximum      267.37 
_exptl_crystal_F_000      1229.69 
_reflns_d_resolution_high  0.7700 
 
loop_ 
 _symmetry_equiv_pos_as_xyz 
 'x, y, z' 
 '-x, y, -z+1/2' 
 '-x, -y, -z' 
 'x, -y, z-1/2' 
 
_cell_length_a    11.4114 
_cell_length_b     9.9303 
_cell_length_c    25.1442 
_cell_angle_alpha  90.000 
_cell_angle_beta  111.164 
_cell_angle_gamma  90.000 
 
_shelx_F_squared_multiplier     1.000 
 
loop_ 
 _refln_index_h 
 _refln_index_k 
 _refln_index_l 
 _refln_F_squared_calc 
 _refln_F_squared_meas 
 _refln_F_squared_sigma 
 _refln_observed_status 
   2   0   0     4614.66     4401.08    156.87 o 
   3   0   0     8094.21     8344.01    157.66 o 
   4   0   0    11641.94    12146.80    143.90 o 
   5   0   0     1088.46     1078.86     15.22 o 
   6   0   0     1168.89     1099.70     16.79 o 
   7   0   0     1516.60     1461.80     25.84 o 
   8   0   0       95.04      113.23      8.50 o 
   9   0   0      282.72      260.26     13.60 o 
  10   0   0      515.58      490.35     18.59 o 
  11   0   0      562.24      558.58     17.14 o 
  12   0   0        7.74        2.44     10.97 o 
  13   0   0      161.70      147.30     86.72 o 
   2   1   0     2631.62     2469.60     15.77 o 
   3   1   0     4504.71     4674.78     37.65 o 
   4   1   0     1089.86     1041.53     13.20 o 
   5   1   0      342.93      326.87      5.68 o 
   6   1   0      589.52      544.40      8.54 o 
   7   1   0     1457.20     1402.90     15.37 o 
   8   1   0      989.45     1008.39     13.77 o 
   9   1   0      661.94      668.67     16.09 o 
  10   1   0        8.95       16.77      5.08 o 
  11   1   0       31.23       20.22      5.53 o 
  12   1   0      542.50      596.83     18.15 o 
  13   1   0       35.07       44.68     11.45 o 
   0   2   0    14565.16    13478.41    126.15 o 
   1   2   0       36.83       40.11      2.35 o 
   2   2   0      996.03     1018.53      7.64 o 
   3   2   0     2457.68     2519.13     18.24 o 
   4   2   0     1061.06     1171.05      9.98 o 
   5   2   0     1430.46     1540.85     14.40 o 
   6   2   0      630.94      662.12      8.78 o 
   7   2   0      103.22      116.66      5.51 o 
   8   2   0      525.46      524.77     10.38 o 
   9   2   0      358.09      343.02      9.66 o 
  10   2   0       71.40       55.43      6.23 o 
  11   2   0      136.74      137.02      7.66 o 
  12   2   0      476.79      483.72     15.24 o 
  13   2   0      121.76      130.07     10.01 o 
   0   3   0    11244.27    11047.30    158.85 o 
   1   3   0      577.51      559.51      5.83 o 
   2   3   0    12001.98    12464.20    119.65 o 
   3   3   0     3805.56     3641.41     26.02 o 
   4   3   0     1416.41     1394.78     11.49 o 
   5   3   0      165.41      123.17      3.83 o 
   6   3   0     1305.39     1369.05     15.58 o 
   7   3   0      986.90      954.01     13.57 o 
   8   3   0      710.54      755.77     15.84 o 
   9   3   0      469.14      457.93     12.41 o 
  10   3   0      419.12      394.34     11.92 o 
  11   3   0      154.95      172.78      9.31 o 
  12   3   0      834.26      890.88     18.71 o 
  13   3   0      154.64      171.69     19.41 o 
   0   4   0    11419.16    11561.10     91.56 o 
   1   4   0     1118.55     1174.99      8.45 o 
   2   4   0     1497.01     1510.40     10.11 o 
   3   4   0     2084.38     1916.36     17.85 o 
   4   4   0      617.20      551.62      7.70 o 
   5   4   0        3.18        5.13      2.36 o 
   6   4   0      936.26      888.47     10.51 o 
   7   4   0     1292.44     1245.63     17.88 o 
   8   4   0      810.77      830.14     13.54 o 
   9   4   0      111.14      105.46      6.96 o 
  10   4   0     1158.67     1166.72     18.96 o 
  11   4   0     1226.70     1218.45     19.01 o 
  12   4   0       94.18       93.53      7.40 o 
  13   4   0       11.66        3.90      4.86 o 
   0   5   0     2318.17     2520.41     17.37 o 
   1   5   0      106.47      104.87      3.11 o 
   2   5   0     3552.90     3635.43     28.98 o 
   3   5   0       51.87       61.18      2.49 o 
   4   5   0     1734.40     1757.98     21.96 o 
   5   5   0     1256.19     1259.70     13.28 o 
   6   5   0      975.93      922.34     10.81 o 
   7   5   0      137.01      151.61      7.27 o 
   8   5   0      537.45      532.03      9.50 o 
   9   5   0      160.81      154.46      8.09 o 
  10   5   0       59.02       49.43      6.76 o 
  11   5   0      201.01      200.81     10.88 o 
  12   5   0      326.67      327.25     11.75 o 
   0   6   0     1148.08     1343.07     11.70 o 
   1   6   0     5755.44     5972.48     42.88 o 
   2   6   0      227.52      234.53      3.06 o 
   3   6   0       42.30       47.07      2.13 o 
   4   6   0      228.44      273.06      4.49 o 
   5   6   0      605.33      650.42     14.50 o 
   6   6   0      937.15      939.66     17.11 o 
   7   6   0      390.32      378.60      8.40 o 
   8   6   0      120.40      122.94      6.70 o 
   9   6   0      247.62      247.96     10.25 o 
  10   6   0        8.66        5.45      3.86 o 
  11   6   0       10.00       16.79      5.04 o 
  12   6   0       11.98       11.09      7.03 o 
   0   7   0     1990.09     2062.41     19.32 o 
   1   7   0     2091.91     2068.00     15.65 o 
   2   7   0      578.24      626.39      6.25 o 
   3   7   0        2.69        3.42      1.81 o 
   4   7   0      232.42      219.76      3.71 o 
   5   7   0      760.51      755.06      8.06 o 
   6   7   0     1385.48     1382.30     25.02 o 
   7   7   0      469.64      481.85     11.82 o 
   8   7   0      458.05      453.72     14.98 o 
   9   7   0       23.61       27.38      9.12 o 
  10   7   0      267.89      243.31     14.22 o 
  11   7   0      199.16      208.96     16.89 o 
   0   8   0     6064.98     6153.05     71.89 o 
   1   8   0      857.48      867.23      8.00 o 
   2   8   0      263.78      242.97      3.61 o 
   3   8   0      219.10      226.40      3.83 o 
   4   8   0       23.63       32.08      2.98 o 
   5   8   0        1.84       -1.83      1.95 o 
   6   8   0       13.17       10.94      2.65 o 
   7   8   0       38.71       38.86      5.10 o 
   8   8   0      341.56      328.96     10.32 o 
   9   8   0      192.46      158.71     22.64 o 
  10   8   0      280.09      293.71     13.35 o 
   0   9   0       98.53      100.21     12.21 o 
   1   9   0        3.05        3.08      1.68 o 
   2   9   0       77.71       82.28      3.36 o 
   3   9   0      552.73      561.94      6.75 o 
   4   9   0        6.32        6.28      1.95 o 
   5   9   0       41.92       42.90      3.72 o 
   6   9   0       25.82       28.38      3.86 o 
   7   9   0       45.43       42.20      3.32 o 
   8   9   0      123.30      125.94      7.50 o 
   9   9   0       10.12        7.10      4.96 o 
   0  10   0        1.19        3.30     11.63 o 
   1  10   0      890.71      923.70     12.36 o 
   2  10   0      796.99      834.89      9.76 o 
   3  10   0       63.73       63.55      3.32 o 
   4  10   0      308.89      312.04      6.85 o 
   5  10   0      345.66      356.49      7.57 o 
   6  10   0        4.24        5.44      2.46 o 
   7  10   0        8.02        1.54      2.44 o 
   8  10   0       11.16        5.58      4.20 o 
   0  11   0       40.73       38.43     10.89 o 
   1  11   0       14.12       18.49      4.38 o 
   2  11   0      338.62      341.86      6.55 o 
   3  11   0       18.40       16.88      2.47 o 
   4  11   0        2.42        4.12      2.91 o 
   5  11   0      484.94      496.14      9.90 o 
   6  11   0      876.89      890.89     14.19 o 
   7  11   0      143.79      142.30      6.66 o 
   0  12   0       62.90        1.24     12.04 o 
   1  12   0       65.25       58.29     16.57 o 
   2  12   0       27.45       29.38      6.39 o 
   3  12   0      171.25      175.26      6.72 o 
   4  12   0        0.49        3.00      2.07 o 
   5  12   0        0.46        0.94      2.40 o 
 -13   1   1       17.66       12.38      6.25 o 
 -12   1   1      303.31      304.05     10.12 o 
 -11   1   1      425.19      385.63     11.96 o 
 -10   1   1      933.09      870.30     17.98 o 
  -9   1   1      935.00      895.07     14.59 o 
  -8   1   1       49.42       49.86      4.77 o 
  -7   1   1      638.91      757.82     13.68 o 
  -6   1   1      439.32      378.59      7.05 o 
  -5   1   1     2121.75     1999.44     17.25 o 
  -4   1   1     2629.09     2419.86     20.42 o 
  -3   1   1      444.66      505.09      5.77 o 
  -2   1   1     2433.39     2362.79     14.31 o 
   1   1   1      858.64      779.47      4.45 o 
   2   1   1    25873.75    24810.37    397.83 o 
   3   1   1     3430.35     3482.63     26.79 o 
   4   1   1      100.64       74.12      3.73 o 
   5   1   1      427.40      376.18      6.20 o 
   6   1   1     2709.29     2506.03     22.18 o 
   7   1   1       30.41       40.94      4.77 o 
   8   1   1     1385.29     1288.54     19.08 o 
   9   1   1     3054.61     3014.59     31.63 o 
  10   1   1      329.84      312.41      9.93 o 
  11   1   1       18.53       23.56      5.47 o 
  12   1   1      426.96      437.80     12.29 o 
  13   1   1      476.87      559.33     15.35 o 
 -13   2   1      556.79      608.09     14.40 o 
 -12   2   1       43.73       52.65      9.95 o 
 -11   2   1      370.06      364.71     10.06 o 
 -10   2   1     1744.17     1759.58     21.18 o 
  -9   2   1      219.35      216.77      9.59 o 
  -8   2   1      127.01      136.59      6.87 o 
  -7   2   1      406.65      397.14      8.70 o 
  -6   2   1     1748.27     1588.97     15.71 o 
  -5   2   1      155.33      120.18      3.67 o 
  -4   2   1       11.54       13.01      1.88 o 
  -3   2   1     2254.39     2316.05     17.05 o 
  -2   2   1      645.05      598.56      5.48 o 
  -1   2   1        5.88        7.57      1.31 o 
   0   2   1       30.91       38.96      1.01 o 
   1   2   1     4405.59     4365.76     33.60 o 
   2   2   1     4471.51     4328.88     31.33 o 
   3   2   1    18274.96    18581.82    167.13 o 
   4   2   1     9206.93     8977.18    100.53 o 
   5   2   1     5131.17     5232.97     45.92 o 
   6   2   1     4960.99     5204.20     45.76 o 
   7   2   1      692.88      639.25     10.83 o 
   8   2   1       89.91       72.78      5.45 o 
   9   2   1       77.35       93.78      6.43 o 
  10   2   1     1276.78     1328.70     19.33 o 
  11   2   1      364.46      377.94     14.95 o 
  12   2   1      115.12      137.69      9.44 o 
  13   2   1       70.73       70.21     14.82 o 
 -13   3   1       78.41       71.57     15.44 o 
 -12   3   1        9.40        0.82      5.08 o 
 -11   3   1        1.65        3.63      4.56 o 
 -10   3   1       58.93       78.79      6.27 o 
  -9   3   1     3884.84     3989.06     40.89 o 
  -8   3   1     3629.03     3573.09     33.92 o 
  -7   3   1      294.83      310.19      7.76 o 
  -6   3   1      308.35      323.06      5.87 o 
  -5   3   1      135.60      112.25      5.10 o 
  -4   3   1     1144.27     1217.08     11.07 o 
  -3   3   1     1191.02     1163.19      8.73 o 
  -2   3   1      960.92      843.29      8.72 o 
  -1   3   1    10571.44    10514.04     65.43 o 
   0   3   1    11066.40    11468.86     90.42 o 
   1   3   1       50.82       41.41      1.80 o 
   2   3   1     3986.58     4058.88     34.24 o 
   3   3   1      225.11      224.55      4.06 o 
   4   3   1     4751.57     5286.53     41.16 o 
   5   3   1      279.27      261.21      5.38 o 
   6   3   1     1803.50     1852.91     17.79 o 
   7   3   1      246.70      246.62      6.65 o 
   8   3   1        1.59       -0.93      3.13 o 
   9   3   1       84.42       95.15      7.08 o 
  10   3   1      388.58      401.41     12.48 o 
  11   3   1        3.88        2.88      3.88 o 
  12   3   1       12.02        6.47      5.34 o 
  13   3   1       26.40       23.10      6.59 o 
 -13   4   1       21.71       26.15      7.89 o 
 -12   4   1      111.99      123.82      7.60 o 
 -11   4   1      119.78      119.44      7.50 o 
 -10   4   1      206.76      194.68      7.56 o 
  -9   4   1        0.77        4.77      3.26 o 
  -8   4   1       83.34       73.19      4.77 o 
  -7   4   1       52.26       83.25      5.29 o 
  -6   4   1     1973.69     1948.28     18.67 o 
  -5   4   1        9.87       22.69      2.32 o 
  -4   4   1     1369.28     1420.89     12.86 o 
  -3   4   1       93.76      107.76      3.35 o 
  -2   4   1      317.82      319.95      3.51 o 
  -1   4   1      440.98      306.16      2.84 o 
   0   4   1      555.89      544.00      3.49 o 
   1   4   1     3813.69     3751.84     24.06 o 
   2   4   1      208.39      201.16      3.10 o 
   3   4   1      245.33      213.76      5.19 o 
   4   4   1      758.45      886.24      9.50 o 
   5   4   1        5.35        9.55      2.59 o 
   6   4   1      147.13      138.87      4.85 o 
   7   4   1       18.98       25.26      4.75 o 
   8   4   1      350.88      350.74      8.28 o 
   9   4   1       40.76       55.28      7.80 o 
  10   4   1      198.13      216.20      8.49 o 
  11   4   1       31.32       47.51      6.29 o 
  12   4   1      201.54      211.83     10.15 o 
 -12   5   1       34.84       45.34      6.15 o 
 -11   5   1        1.71        4.07      3.85 o 
 -10   5   1      238.30      245.94      7.79 o 
  -9   5   1     1452.39     1478.76     19.40 o 
  -8   5   1      695.05      722.80     10.67 o 
  -7   5   1      236.16      218.38      7.78 o 
  -6   5   1      934.75      953.97     10.65 o 
  -5   5   1     1244.16     1214.06     17.44 o 
  -4   5   1     3759.92     3807.68     36.65 o 
  -3   5   1     4019.72     4386.92     30.18 o 
  -2   5   1     3209.03     3545.09     20.98 o 
  -1   5   1     1158.19     1096.78      7.83 o 
   0   5   1        8.08        4.56      1.13 o 
   1   5   1     1356.36     1306.10      8.84 o 
   2   5   1     5033.49     5104.77     32.52 o 
   3   5   1     5425.93     5725.97     46.37 o 
   4   5   1      275.55      228.49      8.46 o 
   5   5   1       26.96       19.99      2.95 o 
   6   5   1      160.60      150.85      6.51 o 
   7   5   1      663.16      679.38     14.22 o 
   8   5   1     1251.28     1206.19     16.46 o 
   9   5   1      240.28      232.39     10.02 o 
  10   5   1      171.21      177.74     10.08 o 
  11   5   1       79.94       71.46      7.77 o 
  12   5   1       36.68       42.15      8.26 o 
 -12   6   1       85.15       87.49      8.65 o 
 -11   6   1      513.77      483.54     10.94 o 
 -10   6   1      153.95      175.04      7.01 o 
  -9   6   1       15.42       16.14      3.67 o 
  -8   6   1      643.53      643.58     10.05 o 
  -7   6   1      328.29      327.51      6.91 o 
  -6   6   1      105.73      107.76      5.98 o 
  -5   6   1     1741.79     1787.45     18.64 o 
  -4   6   1     1588.60     1549.66     12.51 o 
  -3   6   1     1485.67     1430.11     10.69 o 
  -2   6   1     1133.13     1126.25      8.55 o 
  -1   6   1       12.41        9.06      1.63 o 
   0   6   1      136.60       92.53      1.74 o 
   1   6   1     3622.19     3771.02     25.60 o 
   2   6   1        2.21        5.46      1.61 o 
   3   6   1      947.95      923.28      7.72 o 
   4   6   1     1791.12     1830.48     18.48 o 
   5   6   1      212.56      200.14      9.94 o 
   6   6   1        4.04       10.67      4.28 o 
   7   6   1      288.50      294.54      7.81 o 
   8   6   1      983.44      986.71     15.87 o 
   9   6   1        9.85        8.57      3.84 o 
  10   6   1      133.94      132.74      6.85 o 
  11   6   1       12.30        8.87      4.52 o 
  12   6   1        1.41       -2.28      5.40 o 
 -11   7   1       23.91       15.54      9.26 o 
 -10   7   1        9.77       11.45      5.92 o 
  -9   7   1       21.58       23.51      7.73 o 
  -8   7   1        3.07        0.90      6.71 o 
  -7   7   1      696.62      711.64     15.53 o 
  -6   7   1        0.59        4.29      2.34 o 
  -5   7   1       32.87       32.82      2.96 o 
  -4   7   1       59.54       55.43      2.47 o 
  -3   7   1        0.32        1.19      1.26 o 
  -2   7   1       22.21       39.78      1.88 o 
  -1   7   1     2076.41     2129.82     15.51 o 
   0   7   1      861.98      919.29      8.09 o 
   1   7   1      491.04      476.29      6.45 o 
   2   7   1      355.23      335.88      4.31 o 
   3   7   1      692.58      702.66      7.27 o 
   4   7   1      344.91      367.66      5.65 o 
   5   7   1       15.34       17.55      2.40 o 
   6   7   1      112.50      105.70      6.85 o 
   7   7   1       16.58       18.03      5.54 o 
   8   7   1       68.87       74.83      8.52 o 
   9   7   1      188.51      211.07     13.21 o 
  10   7   1      112.95      107.29      7.35 o 
  11   7   1        0.94        6.08      4.90 o 
 -10   8   1        7.24        4.09      5.51 o 
  -9   8   1        5.36        1.93      2.59 o 
  -8   8   1       18.21       18.10      3.12 o 
  -7   8   1      386.29      368.09     15.22 o 
  -6   8   1      296.44      289.96      6.05 o 
  -5   8   1     1025.54     1052.70     11.55 o 
  -4   8   1      220.76      210.80      4.58 o 
  -3   8   1       30.62       36.82      3.45 o 
  -2   8   1        5.46        5.87      1.70 o 
  -1   8   1        2.34       -0.89      1.46 o 
   0   8   1      687.48      681.47      6.55 o 
   1   8   1      521.07      547.79      6.66 o 
   2   8   1      214.33      209.17      6.06 o 
   3   8   1      113.84      115.64      3.38 o 
   4   8   1      258.11      248.68      5.43 o 
   5   8   1     2902.27     2938.86     28.22 o 
   6   8   1     2137.23     2162.92     32.86 o 
   7   8   1     1020.58      984.53     24.07 o 
   8   8   1      153.69      148.10      6.65 o 
   9   8   1       64.13       67.69      7.76 o 
  10   8   1      446.80      458.44     16.09 o 
 -10   9   1      862.63      910.87     17.94 o 
  -9   9   1      539.72      550.23     13.60 o 
  -8   9   1      299.88      287.50      7.85 o 
  -7   9   1       58.65       41.83      3.19 o 
  -6   9   1      163.92      162.03      4.67 o 
  -5   9   1      285.04      287.95      4.88 o 
  -4   9   1      702.90      706.82     10.09 o 
  -3   9   1       19.92       25.56      2.53 o 
  -2   9   1      178.99      217.30      3.70 o 
  -1   9   1      537.21      564.40     10.31 o 
   0   9   1     4404.61     4323.74     64.08 o 
   1   9   1      617.61      629.28      8.13 o 
   2   9   1      318.72      303.61      4.32 o 
   3   9   1      424.56      389.91      5.12 o 
   4   9   1       41.21       42.11      3.05 o 
   5   9   1      334.51      334.91      5.94 o 
   6   9   1      192.21      199.67      6.06 o 
   7   9   1      183.19      186.31      6.11 o 
   8   9   1      169.30      160.67      7.77 o 
   9   9   1       50.25       56.58      6.59 o 
  -8  10   1       74.11       62.01      5.96 o 
  -7  10   1      180.25      175.85      5.92 o 
  -6  10   1       13.23       17.08      2.86 o 
  -5  10   1      198.05      214.29      4.62 o 
  -4  10   1      219.21      221.35      5.15 o 
  -3  10   1      395.56      382.93      5.20 o 
  -2  10   1      199.44      207.13      4.20 o 
  -1  10   1      121.22      125.45      4.99 o 
   0  10   1      472.96      501.65     14.65 o 
   1  10   1       90.71      105.02      3.96 o 
   2  10   1       48.43       56.84      2.68 o 
   3  10   1      303.77      292.16      6.23 o 
   4  10   1      966.91      943.13      9.53 o 
   5  10   1       55.12       44.21      3.53 o 
   6  10   1       90.90      103.84      6.39 o 
   7  10   1      312.67      347.69      8.02 o 
   8  10   1       93.93      102.23      6.50 o 
  -7  11   1        0.28        0.98      3.25 o 
  -6  11   1       55.73       45.85      5.29 o 
  -5  11   1      350.03      374.65      7.11 o 
  -4  11   1        0.65        0.50      1.94 o 
  -3  11   1       96.97       98.12      6.35 o 
  -2  11   1       48.79       41.65      2.99 o 
  -1  11   1       60.09       51.90     13.03 o 
   0  11   1      709.87      703.76     27.05 o 
   1  11   1      114.91      104.33      8.53 o 
   2  11   1        9.96        8.61      2.39 o 
   3  11   1        8.75        2.79      2.27 o 
   4  11   1      168.48      153.23      6.57 o 
   5  11   1       75.02       90.57      7.22 o 
   6  11   1       40.30       52.21      7.60 o 
   7  11   1        0.16        4.94      3.81 o 
  -5  12   1       32.49       30.81      4.33 o 
  -4  12   1      363.91      355.53     11.35 o 
  -3  12   1      396.93      371.87     13.69 o 
  -2  12   1      434.74      447.98     13.48 o 
  -1  12   1       78.34       46.25     32.16 o 
   0  12   1      128.82       80.31     52.66 o 
   1  12   1       13.39       10.71      5.50 o 
   2  12   1      417.44      442.84      9.77 o 
   3  12   1       26.71       18.40      4.52 o 
   4  12   1        4.49        3.45      3.12 o 
 -14   0   2      625.41      725.60     23.63 o 
 -13   0   2        8.46       13.74     12.12 o 
 -12   0   2      925.27      959.96     22.87 o 
 -11   0   2      134.38      109.50      9.98 o 
 -10   0   2     6825.81     6606.97     97.16 o 
  -9   0   2      135.79      108.93      9.94 o 
  -8   0   2      136.85      132.97      8.39 o 
  -7   0   2     4378.37     4091.49     54.42 o 
  -6   0   2     3106.37     2957.79     34.41 o 
  -5   0   2     1974.34     2106.86     23.76 o 
  -4   0   2      234.39      223.90     21.17 o 
  -3   0   2     2145.47     1653.20     20.29 o 
  -2   0   2      399.47      457.31      7.02 o 
   1   0   2     1419.69     1388.81     11.55 o 
   2   0   2     3102.92     3093.72     34.59 o 
   3   0   2     4337.39     4608.52     48.89 o 
   4   0   2       45.30       26.10      9.36 o 
   5   0   2     1463.46     1692.08     24.48 o 
   6   0   2     3984.32     3684.79     44.83 o 
   7   0   2     2514.45     2528.25     46.50 o 
   8   0   2     5568.32     5485.84    106.59 o 
   9   0   2        7.86        4.68      5.58 o 
  10   0   2        2.85        9.61      6.32 o 
  11   0   2     1295.31     1271.43     31.76 o 
  12   0   2      783.55      821.66     23.22 o 
  13   0   2      125.05      157.26     14.45 o 
 -14   1   2       98.02        0.27      8.70 o 
 -13   1   2       74.14       51.47     15.11 o 
 -12   1   2       46.00       44.48      8.81 o 
 -11   1   2      224.40      251.26      9.70 o 
 -10   1   2       52.12       58.44      6.66 o 
  -9   1   2       34.40       34.54      7.00 o 
  -8   1   2      935.03      907.16     14.77 o 
  -7   1   2       36.25       38.61      3.85 o 
  -6   1   2     2152.56     2145.49     19.46 o 
  -5   1   2     5256.45     5368.41     41.59 o 
  -4   1   2     5305.67     5153.98     39.52 o 
  -3   1   2     1079.50      992.32      8.94 o 
  -2   1   2       69.60       40.46      3.58 o 
   1   1   2      616.23      594.43      4.26 o 
   2   1   2       70.77       57.80      3.86 o 
   3   1   2      476.38      522.85      8.74 o 
   4   1   2     2120.41     2256.00     17.81 o 
   5   1   2     1670.77     1691.65     15.95 o 
   6   1   2     1669.81     1777.58     18.54 o 
   7   1   2       71.17       75.81      5.51 o 
   8   1   2      923.64      926.64     14.72 o 
   9   1   2       34.76       48.62      5.65 o 
  10   1   2      215.53      217.20      9.55 o 
  11   1   2      163.83      159.01     10.55 o 
  12   1   2      157.12      178.75     10.16 o 
  13   1   2       30.64       26.33      8.27 o 
 -13   2   2        4.70        7.02      7.14 o 
 -12   2   2      270.79      256.50      9.26 o 
 -11   2   2       48.53       42.75      5.46 o 
 -10   2   2      184.97      172.84      8.84 o 
  -9   2   2      539.90      528.64     11.67 o 
  -8   2   2        0.40        4.26      3.38 o 
  -7   2   2       35.08       38.41      3.77 o 
  -6   2   2       14.82       27.09      3.02 o 
  -5   2   2        9.14       18.95      2.43 o 
  -4   2   2       25.28       29.20      2.90 o 
  -3   2   2     3283.77     3516.83     25.68 o 
  -2   2   2      985.47      961.59     10.30 o 
  -1   2   2     2831.98     2959.89     23.23 o 
   0   2   2     1114.22     1106.86      9.33 o 
   1   2   2      542.08      617.63      5.20 o 
   2   2   2     2481.03     2361.83     18.40 o 
   3   2   2       38.17       36.18      2.90 o 
   4   2   2       99.55      119.13      4.49 o 
   5   2   2     1870.45     2071.22     18.02 o 
   6   2   2      227.60      177.55      6.49 o 
   7   2   2      354.08      360.59      9.22 o 
   8   2   2       95.55       92.95      6.06 o 
   9   2   2       14.75       10.73      4.42 o 
  10   2   2       71.55       75.08      8.31 o 
  11   2   2       90.51       87.41      7.53 o 
  12   2   2      109.71      126.62      9.62 o 
  13   2   2      187.85      208.83     43.17 o 
 -13   3   2      224.39      253.59      9.91 o 
 -12   3   2      561.97      554.81     19.05 o 
 -11   3   2      163.57      209.55     10.08 o 
 -10   3   2      330.99      279.07      8.43 o 
  -9   3   2      553.81      471.64      9.68 o 
  -8   3   2      173.55      166.90      6.08 o 
  -7   3   2       48.26       37.00      4.52 o 
  -6   3   2      122.76      142.63      4.07 o 
  -5   3   2        6.84        3.82      1.71 o 
  -4   3   2     2539.01     2565.25     19.33 o 
  -3   3   2       19.34        9.55      2.26 o 
  -2   3   2     2045.30     2028.84     17.31 o 
  -1   3   2       45.06       87.90      1.31 o 
   0   3   2    10705.52    10347.18     79.29 o 
   1   3   2     2328.22     2233.75     64.23 o 
   2   3   2      405.36      360.71      4.29 o 
   3   3   2       83.27      114.54      4.01 o 
   4   3   2     2118.78     1848.29     15.52 o 
   5   3   2     5684.38     6058.37     50.55 o 
   6   3   2     2670.06     2628.38     24.23 o 
   7   3   2      731.51      731.85     17.58 o 
   8   3   2      212.26      212.46      7.33 o 
   9   3   2      170.75      170.84      7.24 o 
  10   3   2        7.55        2.25      6.03 o 
  11   3   2      371.02      405.94     15.54 o 
  12   3   2      823.84      843.86     19.57 o 
  13   3   2      237.30      233.41     11.19 o 
 -13   4   2      257.81      305.18     10.71 o 
 -12   4   2      545.65      554.69     17.85 o 
 -11   4   2       10.90       15.32      4.35 o 
 -10   4   2       34.34       33.46      4.51 o 
  -9   4   2      370.08      374.22      8.13 o 
  -8   4   2     1103.90     1064.93     14.28 o 
  -7   4   2     2480.69     2476.47     25.24 o 
  -6   4   2      609.81      563.08      8.05 o 
  -5   4   2       41.56       58.14      4.58 o 
  -4   4   2     5746.80     5975.60     46.07 o 
  -3   4   2      937.55      889.09      8.48 o 
  -2   4   2     1883.21     1844.24     10.93 o 
  -1   4   2       24.34       24.33      1.30 o 
   0   4   2      942.75      892.09      5.51 o 
   1   4   2     3266.91     3034.99     18.93 o 
   2   4   2       88.49       64.84      2.29 o 
   3   4   2     6706.58     6992.38     66.93 o 
   4   4   2    10355.16    10884.94     95.30 o 
   5   4   2     1621.53     1766.07     17.99 o 
   6   4   2       30.49       29.96      3.56 o 
   7   4   2      993.31      949.68     12.55 o 
   8   4   2     1490.35     1474.76     19.41 o 
   9   4   2      147.82      123.27      6.45 o 
  10   4   2      138.47      122.03      7.04 o 
  11   4   2      203.23      212.41      9.05 o 
  12   4   2      156.45      155.60     10.74 o 
 -13   5   2        0.44       -1.45      4.17 o 
 -12   5   2       24.81       20.82      6.20 o 
 -11   5   2      447.81      435.56     10.99 o 
 -10   5   2       45.88       48.10      4.99 o 
  -9   5   2        7.46        9.94      4.13 o 
  -8   5   2      186.22      183.24      6.59 o 
  -7   5   2        5.60        3.47      2.95 o 
  -6   5   2      442.56      446.34      8.71 o 
  -5   5   2      489.58      569.43     11.25 o 
  -4   5   2      321.24      353.07      5.05 o 
  -3   5   2      746.89      762.14      6.06 o 
  -2   5   2     1396.47     1462.28     10.15 o 
  -1   5   2      304.48      363.66      3.55 o 
   0   5   2      838.15      786.66      5.94 o 
   1   5   2      241.67      210.28      2.67 o 
   2   5   2      112.17       66.39      2.13 o 
   3   5   2     3568.10     3750.94     31.42 o 
   4   5   2      775.25      908.71     15.58 o 
   5   5   2      644.75      589.98      8.16 o 
   6   5   2        1.30        2.73      2.63 o 
   7   5   2       11.06       20.18      3.67 o 
   8   5   2       55.68       60.76      4.95 o 
   9   5   2      184.53      180.20      8.13 o 
  10   5   2      748.79      721.30     16.85 o 
  11   5   2       15.82       18.31      6.21 o 
  12   5   2       60.03       75.65      9.66 o 
 -12   6   2      243.11      258.09     13.04 o 
 -11   6   2       49.17       49.33      5.61 o 
 -10   6   2       61.65       52.45      5.15 o 
  -9   6   2     1044.53     1024.51     14.92 o 
  -8   6   2     1494.73     1498.45     17.36 o 
  -7   6   2       73.66       84.18      6.61 o 
  -6   6   2        4.75        9.00      5.22 o 
  -5   6   2      593.85      632.31      9.12 o 
  -4   6   2        3.04        1.24      1.78 o 
  -3   6   2       56.01       58.67      2.32 o 
  -2   6   2      605.50      685.96      5.90 o 
  -1   6   2      903.89     1001.01      7.43 o 
   0   6   2       89.94      121.77      2.35 o 
   1   6   2      569.45      593.15      5.49 o 
   2   6   2      666.46      638.31      5.52 o 
   3   6   2     1254.80     1277.46     10.29 o 
   4   6   2       21.22       15.02      3.10 o 
   5   6   2        9.15        7.09      3.10 o 
   6   6   2      206.52      197.22      8.65 o 
   7   6   2        6.65        3.68      3.21 o 
   8   6   2       31.73       30.99      5.33 o 
   9   6   2        1.49        3.83      3.49 o 
  10   6   2       95.87       93.44      6.43 o 
  11   6   2       32.07       32.81      5.73 o 
 -11   7   2       76.04       67.33      6.93 o 
 -10   7   2      289.06      288.41     14.36 o 
  -9   7   2      180.06      200.84      9.46 o 
  -8   7   2        5.19       -1.06      6.88 o 
  -7   7   2       26.68       24.44      3.61 o 
  -6   7   2     1186.04     1158.61     15.91 o 
  -5   7   2     1645.60     1673.07     32.75 o 
  -4   7   2      819.06      800.81      6.89 o 
  -3   7   2      386.32      387.29      4.87 o 
  -2   7   2      960.45      858.07      8.20 o 
  -1   7   2       17.88       19.00      2.97 o 
   0   7   2      710.80      723.10      6.48 o 
   1   7   2      934.71      987.54      9.13 o 
   2   7   2      118.29      103.26      2.95 o 
   3   7   2      186.12      219.20      3.99 o 
   4   7   2      165.52      151.49      3.79 o 
   5   7   2      868.99      882.26     13.57 o 
   6   7   2     1740.56     1749.98     20.30 o 
   7   7   2       72.02       86.93      7.24 o 
   8   7   2        1.60        3.85      4.64 o 
   9   7   2      229.68      232.99     12.14 o 
  10   7   2      429.21      386.28     10.45 o 
  11   7   2       34.15       32.82      5.84 o 
 -11   8   2      254.88      283.15     16.84 o 
 -10   8   2      443.21      407.83     61.09 o 
  -9   8   2        1.77        2.19      3.22 o 
  -8   8   2       22.92       12.53      3.20 o 
  -7   8   2       27.86       32.15      3.39 o 
  -6   8   2     2194.34     2179.82     17.26 o 
  -5   8   2     1766.04     1782.27     16.47 o 
  -4   8   2       82.29       80.77      2.87 o 
  -3   8   2      445.18      445.26      5.70 o 
  -2   8   2      965.66      948.49      8.56 o 
  -1   8   2     1116.56     1231.72     12.45 o 
   0   8   2     1037.16     1041.03      9.84 o 
   1   8   2      802.12      839.74      9.62 o 
   2   8   2      749.32      691.27      6.62 o 
   3   8   2      352.10      369.09      5.63 o 
   4   8   2      105.15      134.60      3.88 o 
   5   8   2      423.06      460.66      7.29 o 
   6   8   2     1465.76     1448.18     18.68 o 
   7   8   2      874.27      847.94     26.19 o 
   8   8   2      248.89      277.38      8.93 o 
   9   8   2        6.56        9.93      4.51 o 
  10   8   2      235.18      243.99     19.33 o 
 -10   9   2       25.39        3.51      4.15 o 
  -9   9   2        2.60       -2.91      5.09 o 
  -8   9   2      183.70      179.47      4.95 o 
  -7   9   2      138.02      147.70      4.52 o 
  -6   9   2      308.85      304.70      6.56 o 
  -5   9   2      354.02      353.40      5.71 o 
  -4   9   2       59.03       58.88      3.47 o 
  -3   9   2      103.32      110.24      3.78 o 
  -2   9   2       15.67       20.19      2.15 o 
  -1   9   2      507.70      504.38      8.56 o 
   0   9   2      379.60      378.01      7.69 o 
   1   9   2      293.27      279.61      4.73 o 
   2   9   2      326.28      340.28      5.79 o 
   3   9   2       98.05      105.00      5.44 o 
   4   9   2       88.78       86.57      4.33 o 
   5   9   2        7.87        6.29      2.62 o 
   6   9   2      236.39      231.21      5.52 o 
   7   9   2        7.82        9.48      2.87 o 
   8   9   2       45.06       47.61      6.19 o 
   9   9   2        2.84        9.62      5.04 o 
  -9  10   2        0.87       -1.88      3.21 o 
  -8  10   2        0.59        1.38      3.36 o 
  -7  10   2       36.12       38.26      3.58 o 
  -6  10   2      576.90      557.62     12.95 o 
  -5  10   2     1481.54     1510.61     20.85 o 
  -4  10   2        1.22        2.56      2.25 o 
  -3  10   2       18.22       21.14      2.21 o 
  -2  10   2        1.01        3.03      2.23 o 
  -1  10   2      190.71      214.69      8.63 o 
   0  10   2      201.24      220.11     16.91 o 
   1  10   2       73.12       69.61      3.00 o 
   2  10   2      410.39      369.14      5.75 o 
   3  10   2       33.88       35.46      2.76 o 
   4  10   2      336.66      363.03      6.05 o 
   5  10   2       33.33       34.84      3.76 o 
   6  10   2      130.60      120.80      5.43 o 
   7  10   2        6.62        3.47      3.33 o 
   8  10   2        1.62        4.05      3.88 o 
  -7  11   2       56.29       51.32      4.18 o 
  -6  11   2      212.72      226.37      6.19 o 
  -5  11   2      967.00      932.75     14.60 o 
  -4  11   2     1046.59     1059.80     12.35 o 
  -3  11   2     2298.89     2298.34     19.76 o 
  -2  11   2     1027.32     1046.45     14.74 o 
  -1  11   2      254.02      263.43     12.13 o 
   0  11   2       55.45       49.24      7.84 o 
   1  11   2      331.57      315.85      6.74 o 
   2  11   2      640.50      658.40      9.65 o 
   3  11   2      133.07      149.08      4.10 o 
   4  11   2      513.93      496.46      7.92 o 
   5  11   2      121.33      121.48      8.52 o 
   6  11   2      784.51      789.85     13.24 o 
  -5  12   2       21.61       11.99      3.38 o 
  -4  12   2       57.51       52.70      4.64 o 
  -3  12   2       48.37       51.24      4.82 o 
  -2  12   2        6.86        9.72      4.65 o 
  -1  12   2        2.41        1.01      3.59 o 
   0  12   2       94.16       53.10     46.47 o 
   1  12   2       25.06       16.76      7.75 o 
   2  12   2      241.31      254.33      6.83 o 
   3  12   2      243.57      228.78     15.53 o 
   4  12   2      107.12       78.40     13.57 o 
 -14   1   3      688.75      769.90     18.56 o 
 -13   1   3       65.66       40.67     27.43 o 
 -12   1   3        7.18        3.65      4.55 o 
 -11   1   3      224.62      232.53      8.86 o 
 -10   1   3     3688.96     3679.57     44.27 o 
  -9   1   3      317.57      329.81     10.27 o 
  -8   1   3       13.96       16.72      3.99 o 
  -7   1   3       21.53        9.70      3.16 o 
  -6   1   3     5917.78     6565.88     54.48 o 
  -5   1   3    14201.13    15544.94    137.13 o 
  -4   1   3     3581.79     3671.43     28.58 o 
  -3   1   3       29.01       41.48      2.16 o 
  -2   1   3     2403.05     2399.45     13.99 o 
  -1   1   3      239.06      290.39      5.18 o 
   0   1   3       64.87       70.19      1.33 o 
   1   1   3      531.75      515.81      4.58 o 
   2   1   3    24283.25    23392.45    215.66 o 
   3   1   3       18.33       12.40      2.60 o 
   4   1   3      208.85      294.24      5.66 o 
   5   1   3      508.42      672.29      9.26 o 
   6   1   3     1741.63     1731.05     19.58 o 
   7   1   3       10.13       23.54      4.30 o 
   8   1   3        7.25        2.62      4.00 o 
   9   1   3      701.55      678.53     13.60 o 
  10   1   3      547.41      578.72     15.34 o 
  11   1   3      191.83      213.24      9.88 o 
  12   1   3       82.57       92.07      8.90 o 
  13   1   3        6.04        2.44      6.05 o 
 -14   2   3      162.40      183.18     10.84 o 
 -13   2   3      166.53      190.18      9.48 o 
 -12   2   3      229.38      284.49      9.20 o 
 -11   2   3       33.92       23.67      6.15 o 
 -10   2   3      133.74      175.30      6.94 o 
  -9   2   3     4556.36     4636.71     47.61 o 
  -8   2   3      368.89      310.49      7.16 o 
  -7   2   3       16.19        9.69      2.80 o 
  -6   2   3      251.27      225.80      5.18 o 
  -5   2   3     2184.15     2117.88     17.98 o 
  -4   2   3     6983.24     6975.65     61.05 o 
  -3   2   3     1498.14     1459.42     10.78 o 
  -2   2   3       18.90       18.41      1.09 o 
  -1   2   3     2812.07     2848.88     14.63 o 
   0   2   3      897.61      797.81      6.20 o 
   1   2   3      233.92      184.65      2.63 o 
   2   2   3    29556.87    29003.10    290.06 o 
   3   2   3      247.59      231.95      4.17 o 
   4   2   3      381.53      347.88      5.99 o 
   5   2   3       63.28       49.73      3.54 o 
   6   2   3     2303.44     2187.62     21.95 o 
   7   2   3       61.50       59.73      5.80 o 
   8   2   3      830.98      751.40     16.93 o 
   9   2   3     2804.90     2699.87     36.27 o 
  10   2   3      121.22      121.94      9.38 o 
  11   2   3      520.98      562.17     13.07 o 
  12   2   3      373.99      436.31     14.00 o 
  13   2   3       62.27       55.76     12.55 o 
 -13   3   3       32.87       27.59      9.45 o 
 -12   3   3       28.89       27.61      5.95 o 
 -11   3   3       20.87       17.08      4.41 o 
 -10   3   3        0.56       -3.47      3.47 o 
  -9   3   3        8.61        5.10      3.62 o 
  -8   3   3      256.19      228.37      6.69 o 
  -7   3   3      380.43      390.55      8.78 o 
  -6   3   3      611.18      718.90      9.48 o 
  -5   3   3     1046.36      977.72      9.28 o 
  -4   3   3      973.32      854.75      7.51 o 
  -3   3   3      100.45       85.66      4.70 o 
  -2   3   3      927.30      922.24      5.98 o 
  -1   3   3     1698.00     1693.76      8.38 o 
   0   3   3     9801.67    10126.11    122.25 o 
   1   3   3     1798.34     1747.86     12.34 o 
   2   3   3     8471.15     9106.79     72.83 o 
   3   3   3     8289.22     8485.43     68.03 o 
   4   3   3     9828.80    10307.77     87.95 o 
   5   3   3      834.19      912.30     12.66 o 
   6   3   3       70.16       68.34      5.76 o 
   7   3   3       75.00       82.02      5.47 o 
   8   3   3       37.10       41.14      5.69 o 
   9   3   3      210.82      260.00      8.56 o 
  10   3   3      264.17      288.96     10.16 o 
  11   3   3      107.48      107.98      7.81 o 
  12   3   3       62.96       73.50      8.38 o 
 -13   4   3      151.23      164.37     26.94 o 
 -12   4   3       28.20       23.84      6.51 o 
 -11   4   3        2.56        0.64      4.19 o 
 -10   4   3       10.28       13.88      4.53 o 
  -9   4   3      458.41      462.84      9.31 o 
  -8   4   3        0.21       -2.41      2.86 o 
  -7   4   3      611.21      612.55      9.48 o 
  -6   4   3      136.86      131.45      4.56 o 
  -5   4   3      210.82      229.45      5.01 o 
  -4   4   3     1393.15     1406.62     14.67 o 
  -3   4   3      206.01      214.19      3.73 o 
  -2   4   3     1081.70      943.47      8.96 o 
  -1   4   3      743.91      783.95      4.47 o 
   0   4   3     1520.19     1548.35      9.52 o 
   1   4   3       39.29       77.44      1.95 o 
   2   4   3      131.03      162.94      3.69 o 
   3   4   3     1175.98     1299.67     11.94 o 
   4   4   3      104.79      101.00      7.04 o 
   5   4   3      459.13      416.09      7.26 o 
   6   4   3      361.53      367.55      7.80 o 
   7   4   3      106.71      118.03      5.65 o 
   8   4   3      128.99      101.84      7.04 o 
   9   4   3      245.35      245.41      8.72 o 
  10   4   3       76.24       74.78      6.50 o 
  11   4   3        0.19       -0.98      3.79 o 
  12   4   3       39.40       50.34      9.49 o 
 -13   5   3      126.83      139.56     14.84 o 
 -12   5   3       18.71       10.46      4.52 o 
 -11   5   3      231.05      221.06     13.24 o 
 -10   5   3      720.70      706.77     12.94 o 
  -9   5   3     1101.90     1121.96     16.87 o 
  -8   5   3     1300.56     1311.25     15.77 o 
  -7   5   3     2613.65     2720.43     24.73 o 
  -6   5   3      816.81      794.27      9.84 o 
  -5   5   3       20.87       46.65      3.90 o 
  -4   5   3       56.43       48.98      2.86 o 
  -3   5   3       83.52       74.34      2.26 o 
  -2   5   3       51.97       39.78      1.99 o 
  -1   5   3     1998.41     2398.18     14.19 o 
   0   5   3      140.07      196.15      3.53 o 
   1   5   3     1259.32     1230.30      9.85 o 
   2   5   3     1464.82     1588.43     11.20 o 
   3   5   3     1083.72     1140.61     11.64 o 
   4   5   3     1291.78     1318.48     16.28 o 
   5   5   3      855.58      809.60     11.62 o 
   6   5   3       16.59       10.26      3.06 o 
   7   5   3       23.24       25.49      4.11 o 
   8   5   3        6.80       15.49      3.98 o 
   9   5   3       63.84       83.95      6.01 o 
  10   5   3      211.25      201.58     11.43 o 
  11   5   3       93.65      105.95      9.11 o 
  12   5   3      171.55      170.08     11.40 o 
 -12   6   3      181.97      187.60     11.93 o 
 -11   6   3       60.90       76.54      5.57 o 
 -10   6   3       28.10       29.54      4.13 o 
  -9   6   3     2016.75     1995.86     23.94 o 
  -8   6   3     1515.05     1573.95     18.34 o 
  -7   6   3      240.97      255.15      8.26 o 
  -6   6   3      548.96      568.89      9.29 o 
  -5   6   3      562.36      550.89      8.95 o 
  -4   6   3      788.95      796.38      6.57 o 
  -3   6   3      759.98      789.01      6.98 o 
  -2   6   3     3377.43     3489.71     24.70 o 
  -1   6   3      398.01      345.02      3.27 o 
   0   6   3      657.85      671.60      5.26 o 
   1   6   3      322.91      329.32      4.75 o 
   2   6   3     1700.40     1605.03     11.19 o 
   3   6   3       41.34       40.40      2.15 o 
   4   6   3      235.11      229.41      5.31 o 
   5   6   3       27.04       23.28      3.40 o 
   6   6   3      735.95      778.96     14.46 o 
   7   6   3      830.36      823.10     13.06 o 
   8   6   3      496.05      486.95     12.84 o 
   9   6   3      154.42      160.65      7.55 o 
  10   6   3       14.32       17.15      4.84 o 
  11   6   3       85.17       99.78      8.19 o 
 -12   7   3       61.51       41.05     11.91 o 
 -11   7   3      136.82      149.36     10.16 o 
 -10   7   3      121.70      118.75      8.52 o 
  -9   7   3      271.71      287.66     11.59 o 
  -8   7   3        3.49       -0.41      2.87 o 
  -7   7   3       84.44       81.56      5.38 o 
  -6   7   3       18.74       10.16      2.70 o 
  -5   7   3       64.27       70.87      3.00 o 
  -4   7   3        4.64        5.41      2.54 o 
  -3   7   3        4.30        5.40      2.06 o 
  -2   7   3      379.29      367.06      5.37 o 
  -1   7   3        7.73        6.13      1.47 o 
   0   7   3      640.18      649.94      6.35 o 
   1   7   3     3289.31     3325.47     25.83 o 
   2   7   3        6.71        8.59      1.54 o 
   3   7   3      139.13      143.95      3.14 o 
   4   7   3      482.25      491.56      7.42 o 
   5   7   3      329.22      313.75      6.90 o 
   6   7   3      466.58      478.67     10.99 o 
   7   7   3      553.23      472.73     27.63 o 
   8   7   3      584.78      539.20     14.44 o 
   9   7   3       67.35       64.10      8.30 o 
  10   7   3       92.86      101.21      7.12 o 
  11   7   3       19.32       18.94      5.51 o 
 -11   8   3      327.07      356.82     14.07 o 
 -10   8   3      164.63      182.07     22.41 o 
  -9   8   3        5.82       10.22      4.46 o 
  -8   8   3        0.91       -2.64      2.64 o 
  -7   8   3       40.40       37.78      3.41 o 
  -6   8   3      295.65      320.65      5.88 o 
  -5   8   3      802.73      861.75      9.69 o 
  -4   8   3      912.50      877.96      8.54 o 
  -3   8   3      118.35      128.83      3.07 o 
  -2   8   3      284.58      323.16      4.52 o 
  -1   8   3       24.64       31.38      2.98 o 
   0   8   3      413.46      419.39      6.44 o 
   1   8   3       35.19       44.58      3.29 o 
   2   8   3       38.96       36.44      2.14 o 
   3   8   3      288.32      315.07      5.35 o 
   4   8   3      170.06      164.02      3.76 o 
   5   8   3      119.35       93.60      3.67 o 
   6   8   3       15.94       17.08      3.27 o 
   7   8   3      165.97      174.17      7.77 o 
   8   8   3       19.01       17.78      4.54 o 
   9   8   3        1.88        1.36      3.73 o 
  10   8   3       51.72       45.18      7.18 o 
 -10   9   3      322.02      333.10     10.68 o 
  -9   9   3        1.28        0.90      4.01 o 
  -8   9   3      138.00      121.73      6.66 o 
  -7   9   3       10.47        7.69      2.70 o 
  -6   9   3      807.85      814.92      9.97 o 
  -5   9   3      238.62      235.94      4.44 o 
  -4   9   3      657.25      646.12      6.82 o 
  -3   9   3      440.13      476.30      5.54 o 
  -2   9   3      504.41      525.53      8.38 o 
  -1   9   3      325.10      332.33      8.56 o 
   0   9   3     1991.37     2028.43     22.43 o 
   1   9   3     2464.64     2521.85     19.35 o 
   2   9   3     1302.77     1319.31     11.68 o 
   3   9   3     1229.90     1274.25     11.79 o 
   4   9   3     1484.30     1503.46     13.62 o 
   5   9   3        5.42        6.12      3.16 o 
   6   9   3       56.99       57.03      4.55 o 
   7   9   3      395.51      370.03      7.52 o 
   8   9   3      403.07      424.75     14.57 o 
   9   9   3       15.86       12.32      6.10 o 
  -9  10   3      367.81      361.71      7.95 o 
  -8  10   3      504.94      502.58     14.26 o 
  -7  10   3       48.80       46.34      4.12 o 
  -6  10   3        0.81       -1.23      2.44 o 
  -5  10   3      282.63      303.21      6.97 o 
  -4  10   3     1457.10     1454.61     15.72 o 
  -3  10   3      478.13      481.01      6.75 o 
  -2  10   3      111.50      105.05      6.20 o 
  -1  10   3        1.05        0.87      5.41 o 
   0  10   3      270.73      303.74      9.15 o 
   1  10   3      501.76      528.98     11.51 o 
   2  10   3      123.94      127.42      3.51 o 
   3  10   3       68.39       75.52      3.08 o 
   4  10   3       46.99       49.80      3.81 o 
   5  10   3      113.32      118.05      6.19 o 
   6  10   3      227.50      221.23      7.84 o 
   7  10   3       12.44       14.55      3.89 o 
   8  10   3      220.78      225.27      8.87 o 
  -7  11   3        2.94        4.32      2.78 o 
  -6  11   3      223.07      196.05      5.65 o 
  -5  11   3       23.89       26.87      3.02 o 
  -4  11   3      259.35      254.49      4.85 o 
  -3  11   3        7.82        5.16      1.82 o 
  -2  11   3        0.11        1.96      3.70 o 
  -1  11   3       90.69       56.87      9.10 o 
   0  11   3       32.95       39.62     11.99 o 
   1  11   3       17.02       16.26      4.70 o 
   2  11   3      118.21      112.67      6.29 o 
   3  11   3       16.96       19.39      3.01 o 
   4  11   3      479.16      472.12     10.20 o 
   5  11   3      336.72      323.15      9.12 o 
   6  11   3        6.41        8.04      3.62 o 
  -5  12   3       70.20       53.01      5.62 o 
  -4  12   3      373.28      344.26     10.47 o 
  -3  12   3      253.62      251.90      6.48 o 
  -2  12   3       19.39       24.63      7.73 o 
  -1  12   3       17.73        9.35      7.09 o 
   0  12   3      127.37      109.60     19.71 o 
   1  12   3      163.67      165.38     44.09 o 
   2  12   3       36.10       28.67      7.47 o 
   3  12   3        0.90        1.91      2.77 o 
   4  12   3      199.27      212.30      7.52 o 
 -14   0   4      172.68      109.63     82.81 o 
 -13   0   4      284.19      277.18     13.85 o 
 -12   0   4        1.79        1.37      5.11 o 
 -11   0   4     1006.99     1007.61     20.79 o 
 -10   0   4       56.65       59.93      7.64 o 
  -9   0   4        2.79        4.29      5.99 o 
  -8   0   4     5461.12     5575.51     69.75 o 
  -7   0   4      650.51      812.89     14.08 o 
  -6   0   4    19669.98    22013.31    306.28 o 
  -5   0   4     6228.11     5857.38     65.92 o 
  -4   0   4    21830.87    22384.00    534.65 o 
  -3   0   4     4420.23     4461.84     45.53 o 
  -2   0   4      521.10      490.56      5.33 o 
  -1   0   4    22526.40    21436.48    250.39 o 
   0   0   4    13642.98    12833.48    108.70 o 
   1   0   4    22457.11    20793.08    256.80 o 
   2   0   4      595.05      722.15     12.06 o 
   3   0   4      219.46      232.26      6.43 o 
   4   0   4      513.03      543.52     11.96 o 
   5   0   4     2360.22     2276.22     28.00 o 
   6   0   4     1408.98     1450.74     22.12 o 
   7   0   4      293.66      316.06     13.12 o 
   8   0   4      215.59      217.73     16.00 o 
   9   0   4        2.16       -6.14      9.52 o 
  10   0   4      248.78      252.63     13.40 o 
  11   0   4      133.67      161.88     14.35 o 
  12   0   4     1997.08     2102.22     56.05 o 
  13   0   4        5.77       12.19     10.07 o 
 -14   1   4      121.65       98.65     43.90 o 
 -13   1   4      127.99      155.33      8.99 o 
 -12   1   4        1.05        3.49      4.37 o 
 -11   1   4      164.23      155.02     12.00 o 
 -10   1   4      839.83      826.23     15.42 o 
  -9   1   4      103.94      103.78      7.20 o 
  -8   1   4      371.25      363.71      8.19 o 
  -7   1   4     1246.62     1327.04     14.26 o 
  -6   1   4      884.19     1013.01     11.46 o 
  -5   1   4     5264.08     5668.20     43.98 o 
  -4   1   4      205.30      182.84      3.56 o 
  -3   1   4      381.04      286.82      4.64 o 
  -2   1   4     6996.20     6865.57    165.94 o 
  -1   1   4       35.49       50.66     11.88 o 
   0   1   4    17089.04    16582.76    209.95 o 
   1   1   4    38995.17    36316.13    365.47 o 
   2   1   4     1430.36     1428.45     12.88 o 
   3   1   4      911.45      869.79      8.53 o 
   4   1   4      598.60      532.95      6.95 o 
   5   1   4     1671.66     1669.55     16.68 o 
   6   1   4      664.70      637.11      9.96 o 
   7   1   4     3183.49     3057.10     31.55 o 
   8   1   4     6409.71     6240.67     63.05 o 
   9   1   4      310.21      315.18     12.07 o 
  10   1   4       66.28       75.02      6.78 o 
  11   1   4      226.38      254.65     10.04 o 
  12   1   4        1.89        1.82      5.39 o 
  13   1   4        1.42       -3.84      5.52 o 
 -14   2   4      114.40      111.94     21.51 o 
 -13   2   4       11.43        9.09      4.63 o 
 -12   2   4       57.41       64.70      7.20 o 
 -11   2   4       76.59       89.60      6.95 o 
 -10   2   4      170.34      197.33      7.62 o 
  -9   2   4      922.22      941.12     12.96 o 
  -8   2   4      403.50      398.96      8.22 o 
  -7   2   4      383.97      326.73      7.93 o 
  -6   2   4      647.52      713.12      7.70 o 
  -5   2   4      482.51      459.33      8.28 o 
  -4   2   4     2285.46     2338.07     18.46 o 
  -3   2   4        7.68        9.18      1.55 o 
  -2   2   4    10802.76    10800.38    344.60 o 
  -1   2   4    25958.72    24789.71    312.90 o 
   0   2   4      853.58      909.09      7.31 o 
   1   2   4     9314.35     9757.77     68.13 o 
   2   2   4     1031.47      892.89      8.64 o 
   3   2   4     3893.67     3826.10     28.77 o 
   4   2   4       97.80      118.82      4.34 o 
   5   2   4       13.27       17.50      3.48 o 
   6   2   4      447.42      440.81      8.36 o 
   7   2   4      407.14      398.75     12.11 o 
   8   2   4      173.73      183.30      7.73 o 
   9   2   4      428.86      410.14     16.87 o 
  10   2   4        2.26        3.08      4.54 o 
  11   2   4       21.55       23.51      6.33 o 
  12   2   4      106.85      119.21     12.33 o 
 -13   3   4       76.65       68.90     16.42 o 
 -12   3   4       87.40       81.43      6.48 o 
 -11   3   4      587.78      580.95     11.05 o 
 -10   3   4     2288.76     2275.60     25.62 o 
  -9   3   4     2021.89     1986.45     20.89 o 
  -8   3   4      719.44      718.66      9.79 o 
  -7   3   4      189.85      163.24      4.63 o 
  -6   3   4       23.85       10.63      2.01 o 
  -5   3   4     1580.29     1609.00     12.92 o 
  -4   3   4     6472.68     6675.25     49.44 o 
  -3   3   4     8887.00     8558.56     69.01 o 
  -2   3   4     8395.92     8578.13     57.17 o 
  -1   3   4     8163.97     8807.19     54.70 o 
   0   3   4      554.05      525.67      3.81 o 
   1   3   4     1723.38     1592.63     12.66 o 
   2   3   4      148.25      141.27      3.29 o 
   3   3   4      801.52      704.86      7.84 o 
   4   3   4     1077.32     1127.77     11.84 o 
   5   3   4      800.42      805.88     10.87 o 
   6   3   4       74.36       60.81      4.53 o 
   7   3   4      512.34      516.73     10.43 o 
   8   3   4     2944.71     2818.33     30.02 o 
   9   3   4       13.26       11.65      4.66 o 
  10   3   4       15.72       16.95      5.55 o 
  11   3   4      171.34      154.99      8.78 o 
  12   3   4      221.06      201.93     13.20 o 
 -13   4   4      194.38      199.81      9.96 o 
 -12   4   4       43.79       33.48      6.13 o 
 -11   4   4      496.17      538.89     13.34 o 
 -10   4   4       23.54       27.22      5.61 o 
  -9   4   4      782.62      768.56     11.28 o 
  -8   4   4     2139.93     2118.81     21.39 o 
  -7   4   4      590.41      590.28      8.85 o 
  -6   4   4     1479.22     1420.03     14.43 o 
  -5   4   4      918.40      918.59     10.73 o 
  -4   4   4     1498.15     1333.94     10.78 o 
  -3   4   4     1889.00     1834.43     12.75 o 
  -2   4   4     3219.64     3103.68     17.56 o 
  -1   4   4      645.39      524.10      3.53 o 
   0   4   4      310.94      365.71      4.45 o 
   1   4   4     2257.21     2222.14     16.55 o 
   2   4   4     2794.85     2681.10     20.96 o 
   3   4   4     2253.91     2214.54     21.42 o 
   4   4   4     1434.18     1346.14     18.07 o 
   5   4   4     2681.58     2595.27     24.63 o 
   6   4   4      358.89      325.40      7.67 o 
   7   4   4       44.65       42.12      4.64 o 
   8   4   4     1269.03     1198.07     19.00 o 
   9   4   4      263.25      275.46     11.00 o 
  10   4   4      747.86      702.52     16.88 o 
  11   4   4      402.71      427.68     15.41 o 
  12   4   4      769.19      800.84     21.84 o 
 -13   5   4      325.20      331.38     10.22 o 
 -12   5   4      221.95      251.17     13.01 o 
 -11   5   4       92.32       92.30      5.76 o 
 -10   5   4      142.71      173.46      7.43 o 
  -9   5   4      119.10      130.87      5.01 o 
  -8   5   4      135.94      123.52      4.54 o 
  -7   5   4     1848.62     1900.47     18.92 o 
  -6   5   4     1965.87     1900.39     19.52 o 
  -5   5   4     1104.86     1247.69     11.77 o 
  -4   5   4      324.54      398.76      5.80 o 
  -3   5   4     2090.61     2333.74     13.92 o 
  -2   5   4     3897.83     3980.89     26.96 o 
  -1   5   4     1868.45     1906.99     10.79 o 
   0   5   4      245.24      188.37      2.02 o 
   1   5   4       26.72       34.07      1.96 o 
   2   5   4     2176.64     2218.88     18.59 o 
   3   5   4     3934.52     4044.31     34.29 o 
   4   5   4       91.95      131.84      8.72 o 
   5   5   4      108.55      110.28      6.84 o 
   6   5   4       93.52      108.86      5.12 o 
   7   5   4      190.91      192.41      6.97 o 
   8   5   4        0.52        0.29      2.94 o 
   9   5   4       82.44       88.78      6.94 o 
  10   5   4       27.61       39.56      6.02 o 
  11   5   4      148.20      152.93     11.09 o 
 -12   6   4      112.60      140.82      6.93 o 
 -11   6   4       54.20       62.90      6.14 o 
 -10   6   4       74.64       87.89      4.91 o 
  -9   6   4      433.28      409.23     10.14 o 
  -8   6   4     2290.05     2274.80     25.75 o 
  -7   6   4     3944.15     3936.74     49.53 o 
  -6   6   4       20.44       28.32      3.11 o 
  -5   6   4      204.07      218.02      5.53 o 
  -4   6   4        1.40        3.69      1.26 o 
  -3   6   4        1.39        4.89      1.14 o 
  -2   6   4       23.88       36.15      2.89 o 
  -1   6   4       71.31       79.03      3.09 o 
   0   6   4     3589.22     3839.36     23.75 o 
   1   6   4      114.73      103.70      2.22 o 
   2   6   4       33.53       31.48      2.48 o 
   3   6   4       34.73       33.89      4.87 o 
   4   6   4       37.33       32.36      3.32 o 
   5   6   4      202.03      211.04      6.29 o 
   6   6   4        0.41        1.23      3.73 o 
   7   6   4       15.14        8.80      4.02 o 
   8   6   4      114.39      103.21      9.09 o 
   9   6   4      238.74      215.66     17.35 o 
  10   6   4      224.89      211.13     11.51 o 
  11   6   4      117.55      121.91      9.37 o 
 -12   7   4      205.86      196.29      9.15 o 
 -11   7   4        1.32       -2.90      7.33 o 
 -10   7   4      116.89      129.01     13.67 o 
  -9   7   4      767.04      732.22     19.55 o 
  -8   7   4      290.88      290.70      9.69 o 
  -7   7   4      487.17      507.32     11.71 o 
  -6   7   4      835.40      851.65     11.62 o 
  -5   7   4       54.86       51.83      2.72 o 
  -4   7   4        5.76        8.66      2.00 o 
  -3   7   4      119.49      112.18      2.20 o 
  -2   7   4      459.95      478.46      5.27 o 
  -1   7   4      789.56      818.34      8.83 o 
   0   7   4     3923.65     4137.89     27.20 o 
   1   7   4     1858.63     1924.65     13.73 o 
   2   7   4     2173.19     2173.61     16.33 o 
   3   7   4      349.93      325.56      8.17 o 
   4   7   4      374.65      349.70      5.38 o 
   5   7   4      353.41      365.26      8.17 o 
   6   7   4      852.51      818.16     13.37 o 
   7   7   4     1509.69     1516.05     19.17 o 
   8   7   4      749.93      715.53     18.15 o 
   9   7   4      315.54      280.08     21.09 o 
  10   7   4       42.87       42.31      6.37 o 
 -11   8   4        9.08        8.48      6.13 o 
 -10   8   4       10.06        8.12      5.12 o 
  -9   8   4       49.85       50.15      5.79 o 
  -8   8   4      319.25      325.61     11.76 o 
  -7   8   4       61.22       63.20      3.06 o 
  -6   8   4      398.18      400.71      5.47 o 
  -5   8   4     1573.81     1577.69     13.57 o 
  -4   8   4      901.41      873.24      9.77 o 
  -3   8   4       25.32       33.13      1.93 o 
  -2   8   4        1.69       -1.04      1.59 o 
  -1   8   4        2.27        7.01      3.12 o 
   0   8   4      392.08      358.94      5.43 o 
   1   8   4     2819.15     2870.25     21.30 o 
   2   8   4     1842.27     1802.03     14.80 o 
   3   8   4       42.08       52.54      3.32 o 
   4   8   4      175.66      155.25      4.03 o 
   5   8   4      104.97      107.12      4.42 o 
   6   8   4     1067.93     1059.65     27.84 o 
   7   8   4      585.73      583.15     12.43 o 
   8   8   4      108.08      135.12     10.16 o 
   9   8   4        9.05        7.54      4.84 o 
  10   8   4      215.70      238.18     10.33 o 
 -10   9   4       94.63      112.98      7.36 o 
  -9   9   4        1.96        2.46      2.78 o 
  -8   9   4       57.86       58.01      3.60 o 
  -7   9   4      393.76      413.33      8.56 o 
  -6   9   4       89.02       98.99      3.58 o 
  -5   9   4      686.06      697.98      8.00 o 
  -4   9   4      313.81      305.74      4.69 o 
  -3   9   4       49.70       50.06      2.15 o 
  -2   9   4       78.93       84.43      6.76 o 
  -1   9   4        6.43        4.82      3.06 o 
   0   9   4        5.85        2.64      4.55 o 
   1   9   4      166.46      153.27      3.23 o 
   2   9   4     1116.07     1115.40     10.87 o 
   3   9   4      207.88      202.24      5.45 o 
   4   9   4      677.50      669.38      8.86 o 
   5   9   4       89.98       90.54      3.93 o 
   6   9   4      168.04      167.50      5.80 o 
   7   9   4       70.79       64.12      5.01 o 
   8   9   4       23.60       24.34      6.77 o 
   9   9   4        6.50        4.43      5.01 o 
  -9  10   4       36.24       23.53      3.84 o 
  -8  10   4       45.75       40.65      7.59 o 
  -7  10   4       20.08       27.04      3.44 o 
  -6  10   4      291.52      267.47      5.77 o 
  -5  10   4      325.22      274.84      4.75 o 
  -4  10   4      324.31      320.61      9.10 o 
  -3  10   4      363.19      391.60      6.06 o 
  -2  10   4      571.89      583.97      9.25 o 
  -1  10   4       58.96       49.86      4.89 o 
   0  10   4        3.94        1.17      3.21 o 
   1  10   4      145.14      150.88      5.00 o 
   2  10   4      939.34      914.48      9.51 o 
   3  10   4       84.92       85.22      3.43 o 
   4  10   4      292.22      269.88      6.14 o 
   5  10   4      447.43      393.80     11.56 o 
   6  10   4      146.44      148.85      5.94 o 
   7  10   4      193.31      184.42      7.30 o 
  -7  11   4        1.18        1.56      2.05 o 
  -6  11   4      515.85      475.99      9.10 o 
  -5  11   4        5.85        4.81      1.88 o 
  -4  11   4        6.05       10.91      2.18 o 
  -3  11   4       34.25       25.85      3.42 o 
  -2  11   4       71.29       71.72     15.10 o 
  -1  11   4      124.60      116.72     40.82 o 
   0  11   4       66.42       66.21     12.41 o 
   1  11   4        6.55        8.04      3.04 o 
   2  11   4       69.61       76.80      5.49 o 
   3  11   4       74.88       90.70      7.25 o 
   4  11   4      183.87      205.83      7.67 o 
   5  11   4      344.44      354.25      9.42 o 
   6  11   4      192.30      210.48     12.07 o 
  -5  12   4      414.20      375.61     10.20 o 
  -4  12   4       29.64       32.30      4.57 o 
  -3  12   4       24.70       25.72      4.97 o 
  -2  12   4       21.28       24.81      6.55 o 
  -1  12   4      282.17      297.88     20.70 o 
   0  12   4       92.10      111.27     10.47 o 
   1  12   4       12.14        4.63      3.34 o 
   2  12   4      207.18      216.88      7.01 o 
   3  12   4      250.80      247.90      7.56 o 
   4  12   4       92.90       83.69      5.92 o 
 -14   1   5      146.18      157.67     27.47 o 
 -13   1   5       35.94       24.67     12.58 o 
 -12   1   5      237.54      221.84      8.75 o 
 -11   1   5      140.30      149.91      7.60 o 
 -10   1   5       46.30       46.64      5.21 o 
  -9   1   5      114.23      122.02      6.14 o 
  -8   1   5      768.19      726.01     10.28 o 
  -7   1   5       37.63       39.43      3.44 o 
  -6   1   5     1358.67     1334.69     11.94 o 
  -5   1   5      966.26      801.34      7.41 o 
  -4   1   5    11043.96    11527.04     92.68 o 
  -3   1   5       17.76       15.03      2.40 o 
  -2   1   5     1674.42     1698.92     11.27 o 
  -1   1   5    32780.02    31198.95    233.65 o 
   0   1   5      513.07      479.98      3.38 o 
   1   1   5     9244.26     9152.39     70.05 o 
   2   1   5    13072.28    13398.93    111.95 o 
   3   1   5        3.34        1.17      1.85 o 
   4   1   5       20.44       56.85      3.50 o 
   5   1   5      112.70      105.22      5.01 o 
   6   1   5     1270.33     1208.87     14.42 o 
   7   1   5     4010.08     3911.28     38.03 o 
   8   1   5     4090.29     4012.61     45.28 o 
   9   1   5      130.66      136.85      7.45 o 
  10   1   5        0.98        5.54      4.51 o 
  11   1   5      453.79      524.12     15.92 o 
  12   1   5      671.42      721.24     18.09 o 
 -14   2   5      228.53      237.09     10.66 o 
 -13   2   5        1.63       -1.10      3.53 o 
 -12   2   5      220.07      235.80      9.43 o 
 -11   2   5      274.31      270.68      9.71 o 
 -10   2   5     1911.51     1832.11     20.92 o 
  -9   2   5      249.36      267.19      9.11 o 
  -8   2   5     1084.88     1045.66     13.33 o 
  -7   2   5       59.26       85.41      4.69 o 
  -6   2   5       83.70       54.12      2.82 o 
  -5   2   5     5609.32     5945.23     47.36 o 
  -4   2   5     1788.10     1795.17     12.58 o 
  -3   2   5     1871.87     1794.83     10.08 o 
  -2   2   5    20666.44    20030.18    469.10 o 
  -1   2   5    71484.23    71212.51    683.45 o 
   0   2   5     3091.84     3145.76     19.73 o 
   1   2   5      973.71      941.15      7.08 o 
   2   2   5    17951.61    18209.46    162.98 o 
   3   2   5     1506.09     1299.45     11.37 o 
   4   2   5       50.71       71.78      3.93 o 
   5   2   5      594.58      492.05      9.01 o 
   6   2   5     1579.57     1580.91     18.47 o 
   7   2   5      910.16      890.85     14.08 o 
   8   2   5      911.15      892.92     16.62 o 
   9   2   5      638.55      649.77     12.88 o 
  10   2   5     1013.92     1025.12     18.20 o 
  11   2   5      186.84      211.14     11.10 o 
  12   2   5       42.29       50.64      9.55 o 
 -14   3   5      417.69      446.61     14.07 o 
 -13   3   5       10.14        6.08      4.27 o 
 -12   3   5      213.93      209.09      8.14 o 
 -11   3   5      268.90      253.47      9.26 o 
 -10   3   5      631.14      739.06     13.40 o 
  -9   3   5     2085.17     2153.88     24.58 o 
  -8   3   5      828.65      823.43     10.15 o 
  -7   3   5     2717.04     2517.12     22.46 o 
  -6   3   5       77.54       77.87      4.27 o 
  -5   3   5      161.92      157.08      2.77 o 
  -4   3   5        1.62        1.92      1.07 o 
  -3   3   5     2120.52     2090.62     14.27 o 
  -2   3   5      163.25      169.25      3.75 o 
  -1   3   5     4886.10     5152.74     33.20 o 
   0   3   5     1652.64     1711.94     12.67 o 
   1   3   5      129.51       97.42      2.78 o 
   2   3   5      429.59      407.99      6.35 o 
   3   3   5      519.55      462.47      7.97 o 
   4   3   5      742.95      698.72      8.69 o 
   5   3   5      106.53      119.43      5.39 o 
   6   3   5      481.78      485.48      9.50 o 
   7   3   5      134.46      135.09      7.54 o 
   8   3   5      248.66      235.22      8.86 o 
   9   3   5      249.99      237.95      9.52 o 
  10   3   5      135.63      134.76      9.02 o 
  11   3   5      530.42      541.88     26.67 o 
  12   3   5        8.78       15.78      8.09 o 
 -13   4   5       17.73       14.49      4.91 o 
 -12   4   5       47.18       49.79      8.39 o 
 -11   4   5       14.43        5.40      4.16 o 
 -10   4   5      300.42      299.69      8.95 o 
  -9   4   5      129.93      124.01      5.05 o 
  -8   4   5        8.81       15.42      3.08 o 
  -7   4   5      713.16      735.62      9.24 o 
  -6   4   5      704.18      723.26      7.60 o 
  -5   4   5      296.18      258.96      3.86 o 
  -4   4   5      310.61      332.03     10.30 o 
  -3   4   5      531.81      556.34      5.23 o 
  -2   4   5     1046.94      998.68      5.91 o 
  -1   4   5     1358.81     1434.68      9.09 o 
   0   4   5       17.67       22.72      0.95 o 
   1   4   5     1458.32     1504.74     11.53 o 
   2   4   5      287.15      294.97      4.55 o 
   3   4   5     3110.38     3197.63     46.28 o 
   4   4   5     2574.31     2562.45     23.53 o 
   5   4   5       18.44       24.59      3.50 o 
   6   4   5       99.68       75.40      6.26 o 
   7   4   5       49.20       46.31      4.91 o 
   8   4   5      593.88      590.96     11.34 o 
   9   4   5       60.38       65.16      7.43 o 
  10   4   5      213.11      190.57     11.01 o 
  11   4   5       50.80       67.69     10.81 o 
  12   4   5        8.96       12.69      6.06 o 
 -13   5   5      149.41      154.90     13.63 o 
 -12   5   5       91.52      103.17      6.05 o 
 -11   5   5       53.17       50.88      6.31 o 
 -10   5   5      587.85      613.31     11.30 o 
  -9   5   5     1479.47     1448.50     18.32 o 
  -8   5   5      843.89      826.75     11.55 o 
  -7   5   5      509.85      563.87      8.75 o 
  -6   5   5      502.16      484.98     10.68 o 
  -5   5   5      429.80      401.00      5.99 o 
  -4   5   5      622.36      557.91      5.57 o 
  -3   5   5     4193.99     4571.56     27.53 o 
  -2   5   5     3360.63     3293.42     19.44 o 
  -1   5   5       96.07      123.83      2.98 o 
   0   5   5      274.06      221.49      3.20 o 
   1   5   5     2605.67     2602.24     17.15 o 
   2   5   5     5821.49     5830.98     50.61 o 
   3   5   5      672.16      602.21      8.17 o 
   4   5   5     1893.79     1849.79     17.79 o 
   5   5   5      568.03      549.40     11.93 o 
   6   5   5      198.59      202.81      6.45 o 
   7   5   5       20.96       24.91      5.39 o 
   8   5   5       81.37       87.88      6.09 o 
   9   5   5      757.99      733.11     13.84 o 
  10   5   5       73.75       90.03      7.36 o 
  11   5   5      205.21      235.15     10.84 o 
 -12   6   5      475.36      495.06     11.62 o 
 -11   6   5      258.49      274.20      7.93 o 
 -10   6   5      976.81      921.22     20.99 o 
  -9   6   5      430.98      437.79      9.10 o 
  -8   6   5        3.30        8.36      3.76 o 
  -7   6   5     1807.78     1797.60     18.82 o 
  -6   6   5     1209.52     1224.64     14.54 o 
  -5   6   5      201.83      169.49      3.64 o 
  -4   6   5     1233.18     1208.79      8.66 o 
  -3   6   5      254.46      264.96      3.25 o 
  -2   6   5      272.58      270.51      3.25 o 
  -1   6   5     1858.41     1873.65     14.04 o 
   0   6   5     1914.52     1855.67     12.07 o 
   1   6   5       97.78      112.41      2.64 o 
   2   6   5     1608.09     1628.23     12.27 o 
   3   6   5      634.19      670.23      8.57 o 
   4   6   5     1289.50     1223.86     15.27 o 
   5   6   5      167.71      147.96      5.81 o 
   6   6   5      566.89      530.10      9.97 o 
   7   6   5     1595.56     1562.82     21.42 o 
   8   6   5     1025.39      995.56     19.94 o 
   9   6   5      496.54      527.51     15.40 o 
  10   6   5      127.02      131.67      8.64 o 
  11   6   5        2.21        0.35      4.35 o 
 -12   7   5       87.75       74.23      8.86 o 
 -11   7   5      202.11      218.53     11.17 o 
 -10   7   5        0.99       -0.50      3.90 o 
  -9   7   5       26.88       20.63      4.05 o 
  -8   7   5        0.94       -3.70      4.54 o 
  -7   7   5       14.20       14.33      3.06 o 
  -6   7   5       64.72       62.61      4.33 o 
  -5   7   5        4.30        3.97      1.72 o 
  -4   7   5     1622.43     1612.54     11.82 o 
  -3   7   5      896.37      926.94      7.58 o 
  -2   7   5      319.33      332.41      3.60 o 
  -1   7   5      241.15      235.57      4.87 o 
   0   7   5      316.31      319.66      3.31 o 
   1   7   5       19.25       20.15      2.05 o 
   2   7   5       16.59       19.23      2.53 o 
   3   7   5     1288.94     1327.62     12.01 o 
   4   7   5      850.47      866.79     11.24 o 
   5   7   5      102.10      108.68      6.02 o 
   6   7   5      155.86      172.00      7.65 o 
   7   7   5        5.91        3.04      3.87 o 
   8   7   5      109.30      112.30     14.91 o 
   9   7   5       59.14       58.82      8.63 o 
  10   7   5       37.28       38.89      6.55 o 
 -11   8   5       57.58       58.19     11.14 o 
 -10   8   5      113.66      101.72     11.27 o 
  -9   8   5      165.45      182.37     11.27 o 
  -8   8   5      100.89      102.43      5.90 o 
  -7   8   5       95.14       96.54      3.39 o 
  -6   8   5       47.61       55.51      2.92 o 
  -5   8   5       85.02       92.87      2.85 o 
  -4   8   5      415.74      402.13      4.54 o 
  -3   8   5     1409.67     1465.47     11.42 o 
  -2   8   5      438.28      411.70      8.55 o 
  -1   8   5      348.13      366.61      5.94 o 
   0   8   5     1290.16     1296.16     12.98 o 
   1   8   5     2171.46     2197.00     16.37 o 
   2   8   5      170.39      188.07      4.49 o 
   3   8   5       97.58      129.13      3.26 o 
   4   8   5      372.16      356.50      6.59 o 
   5   8   5       10.48       13.55      2.51 o 
   6   8   5      643.34      605.39     13.20 o 
   7   8   5      172.43      161.03     12.06 o 
   8   8   5      269.29      267.77     10.54 o 
   9   8   5        0.41        0.70      4.23 o 
 -10   9   5      380.17      408.91     14.63 o 
  -9   9   5      201.12      206.37      6.17 o 
  -8   9   5      602.49      579.66      7.82 o 
  -7   9   5      273.67      268.16      4.75 o 
  -6   9   5      461.66      468.83      5.71 o 
  -5   9   5        8.78        8.94      1.69 o 
  -4   9   5     1116.70     1101.74      9.37 o 
  -3   9   5     2512.20     2658.17     20.19 o 
  -2   9   5       14.55       20.45      3.45 o 
  -1   9   5      197.96      175.04      5.48 o 
   0   9   5      139.64      126.89      6.32 o 
   1   9   5      229.23      236.07      4.49 o 
   2   9   5        1.93        2.83      2.07 o 
   3   9   5       59.19       67.37      3.01 o 
   4   9   5        2.54        4.63      2.86 o 
   5   9   5       99.98      101.09      4.12 o 
   6   9   5     1166.37     1214.36     38.21 o 
   7   9   5      472.13      489.34     17.41 o 
   8   9   5      599.65      602.98     16.65 o 
  -9  10   5      173.69      177.32     13.28 o 
  -8  10   5      105.84       92.30      8.04 o 
  -7  10   5        3.43        7.66      3.39 o 
  -6  10   5        9.89       11.33      2.30 o 
  -5  10   5       96.01      110.06      3.17 o 
  -4  10   5     1245.23     1244.76     13.69 o 
  -3  10   5      165.01      174.68      5.63 o 
  -2  10   5      275.42      276.10     11.38 o 
  -1  10   5      248.90      254.14     10.38 o 
   0  10   5      333.88      350.03      8.94 o 
   1  10   5      104.79      119.32      6.01 o 
   2  10   5       28.99       28.41      2.20 o 
   3  10   5       98.06       99.52      3.48 o 
   4  10   5      123.12      127.55      5.40 o 
   5  10   5       86.15       66.09      4.03 o 
   6  10   5        3.02        3.67      3.43 o 
   7  10   5      147.44      150.56      7.27 o 
  -7  11   5        2.95       -0.88      2.70 o 
  -6  11   5        0.30        3.44      3.37 o 
  -5  11   5        3.17        2.43      2.43 o 
  -4  11   5      213.66      201.94      5.62 o 
  -3  11   5       73.07       71.04      4.65 o 
  -2  11   5        3.61        6.10      2.95 o 
  -1  11   5       85.31       54.76     34.72 o 
   0  11   5        7.39        7.69      3.09 o 
   1  11   5       86.46       92.76      7.47 o 
   2  11   5       38.47       31.62      4.58 o 
   3  11   5        1.32        1.25      3.35 o 
   4  11   5       46.02       47.40      5.85 o 
   5  11   5       52.18       40.86      5.02 o 
   6  11   5      112.70      110.18      7.74 o 
  -5  12   5       49.76       37.31      4.20 o 
  -4  12   5      202.27      200.74      9.73 o 
  -3  12   5       55.37       47.67      8.38 o 
  -2  12   5      186.39      201.97     19.10 o 
  -1  12   5       27.29        9.32     13.81 o 
   0  12   5      114.68      110.53     29.71 o 
   1  12   5      131.09      151.01      6.62 o 
   2  12   5       26.11       17.26      7.09 o 
   3  12   5      200.89      202.27      9.07 o 
 -14   0   6      291.20      321.67     17.73 o 
 -13   0   6      240.38      259.92     12.94 o 
 -12   0   6        6.05        4.36      5.41 o 
 -11   0   6        7.17       16.23      6.95 o 
 -10   0   6      282.71      277.82     13.34 o 
  -9   0   6      254.50      280.19     10.19 o 
  -8   0   6     3087.77     3281.25     41.23 o 
  -7   0   6       58.75       50.57      6.16 o 
  -6   0   6     4113.38     4687.97     51.24 o 
  -5   0   6      357.23      454.67     11.11 o 
  -4   0   6     8316.03     8661.58     95.35 o 
  -3   0   6     6256.91     6061.84     60.56 o 
  -2   0   6     1043.52      991.22      8.84 o 
  -1   0   6    13064.00    12683.92    270.02 o 
   0   0   6     6644.52     6679.97     53.91 o 
   1   0   6     1857.18     1806.69     17.72 o 
   2   0   6    27546.39    27184.71    383.69 o 
   3   0   6     2075.69     1680.34     19.49 o 
   4   0   6      608.61      459.39      9.52 o 
   5   0   6      796.23      742.91     23.86 o 
   6   0   6     4894.30     4986.30     69.00 o 
   7   0   6     2035.68     2013.15     31.85 o 
   8   0   6     1816.79     1755.07     34.87 o 
   9   0   6       10.97        3.73      5.94 o 
  10   0   6        2.77        2.19      7.83 o 
  11   0   6       51.68       76.57     11.04 o 
  12   0   6      312.15      310.33     17.93 o 
 -14   1   6      324.81      361.72     11.27 o 
 -13   1   6      127.65      123.62     23.08 o 
 -12   1   6       18.33       19.33      4.93 o 
 -11   1   6       10.58        7.98      4.23 o 
 -10   1   6      519.87      552.51     10.78 o 
  -9   1   6      984.40      991.05     13.89 o 
  -8   1   6      174.16      150.12      6.10 o 
  -7   1   6      156.24      158.99      4.70 o 
  -6   1   6     1161.70     1069.75     10.66 o 
  -5   1   6      465.57      465.48      5.68 o 
  -4   1   6      418.57      390.35      4.60 o 
  -3   1   6     4351.62     4267.33     49.11 o 
  -2   1   6    12208.33    11439.54    263.00 o 
  -1   1   6     4546.94     4500.49     23.96 o 
   0   1   6      934.92      887.98      4.77 o 
   1   1   6     7096.08     7027.75     83.95 o 
   2   1   6     1920.64     1789.99     13.69 o 
   3   1   6     6404.20     6730.74     52.87 o 
   4   1   6     1753.93     1724.02     22.37 o 
   5   1   6       52.36       56.54      4.19 o 
   6   1   6      881.92      918.70     13.46 o 
   7   1   6     1367.99     1313.25     18.57 o 
   8   1   6      289.23      322.88     11.08 o 
   9   1   6      128.28      136.97     11.17 o 
  10   1   6       22.71       20.90      8.10 o 
  11   1   6      233.45      224.10     10.86 o 
  12   1   6      365.34      376.81     14.37 o 
 -14   2   6        2.41        3.02      4.37 o 
 -13   2   6        7.20       10.20      4.97 o 
 -12   2   6      545.62      518.07     12.07 o 
 -11   2   6      872.58      862.49     16.47 o 
 -10   2   6       35.10       37.68      4.61 o 
  -9   2   6        0.05       -1.06      3.15 o 
  -8   2   6      106.68      112.29      4.82 o 
  -7   2   6      197.92      215.95      6.26 o 
  -6   2   6      638.51      727.05      7.91 o 
  -5   2   6      177.93      189.99      4.51 o 
  -4   2   6    12506.16    12923.76    144.05 o 
  -3   2   6     2563.14     2673.14     39.13 o 
  -2   2   6     2549.43     2522.26     18.71 o 
  -1   2   6    51223.28    50768.73    590.23 o 
   0   2   6    11739.24    12406.59     98.82 o 
   1   2   6     1652.34     1629.96     21.71 o 
   2   2   6      696.03      842.70      7.76 o 
   3   2   6     2339.31     2593.19     20.82 o 
   4   2   6       48.93       84.74      4.22 o 
   5   2   6       60.69       60.28      4.59 o 
   6   2   6       13.93        4.75      3.89 o 
   7   2   6      265.50      239.43      9.45 o 
   8   2   6      142.01      137.04      7.76 o 
   9   2   6       49.57       58.61      6.36 o 
  10   2   6        0.10       -2.57      5.70 o 
  11   2   6        1.41        2.58      5.52 o 
  12   2   6      158.98      164.24     11.37 o 
 -14   3   6        1.68       -1.48      6.00 o 
 -13   3   6       24.32       11.88      4.41 o 
 -12   3   6      580.15      559.20     11.81 o 
 -11   3   6      564.65      588.61     11.97 o 
 -10   3   6        3.82        1.46      4.12 o 
  -9   3   6      175.87      169.68      6.85 o 
  -8   3   6      141.24      132.12      6.49 o 
  -7   3   6      241.64      233.80      4.68 o 
  -6   3   6     1256.84     1240.22     11.51 o 
  -5   3   6     1640.42     1591.56     11.87 o 
  -4   3   6     2424.43     2518.31     15.45 o 
  -3   3   6     2217.68     2388.01     13.81 o 
  -2   3   6    11221.03    11984.28    158.16 o 
  -1   3   6      902.98      875.85      6.05 o 
   0   3   6       29.62       46.84      1.72 o 
   1   3   6     2488.72     2321.14     22.69 o 
   2   3   6        2.39       13.63      1.89 o 
   3   3   6       28.65       36.99      3.65 o 
   4   3   6     5096.85     5122.53     42.83 o 
   5   3   6     3085.87     2958.90     31.49 o 
   6   3   6      289.27      287.45      8.65 o 
   7   3   6      494.80      444.75     11.04 o 
   8   3   6      343.81      352.69     11.91 o 
   9   3   6        1.73        2.56      5.99 o 
  10   3   6      116.23      129.00      9.33 o 
  11   3   6      180.77      213.87     10.94 o 
  12   3   6      366.63      359.27     13.34 o 
 -13   4   6      649.60      701.47     16.59 o 
 -12   4   6      797.26      852.78     19.90 o 
 -11   4   6      322.71      342.93      9.92 o 
 -10   4   6      205.83      212.08      8.79 o 
  -9   4   6       42.35       34.92      3.40 o 
  -8   4   6      782.39      820.48      9.90 o 
  -7   4   6     1894.74     1876.18     16.41 o 
  -6   4   6     1082.84     1139.25     10.19 o 
  -5   4   6      455.42      416.27      5.64 o 
  -4   4   6      471.19      554.90      7.77 o 
  -3   4   6      618.54      553.86      4.28 o 
  -2   4   6       40.86       42.20      2.09 o 
  -1   4   6      812.92      786.83      6.71 o 
   0   4   6      885.81      855.08      5.21 o 
   1   4   6     4122.25     4633.69     51.91 o 
   2   4   6     1423.09     1296.54     11.91 o 
   3   4   6     5109.06     5250.76     38.82 o 
   4   4   6     5609.15     5910.06     50.86 o 
   5   4   6      698.29      690.57     11.45 o 
   6   4   6       75.12       79.76      6.11 o 
   7   4   6      488.81      479.61      9.99 o 
   8   4   6      320.10      315.44      9.14 o 
   9   4   6      532.91      507.88     11.84 o 
  10   4   6      314.67      329.37     11.67 o 
  11   4   6      224.42      236.19     12.02 o 
 -13   5   6      171.12      223.97     16.35 o 
 -12   5   6       22.51       28.89      6.80 o 
 -11   5   6      237.65      214.05     11.08 o 
 -10   5   6      455.04      457.08      9.57 o 
  -9   5   6        3.22        9.87      2.55 o 
  -8   5   6      419.56      398.35      7.34 o 
  -7   5   6      602.13      582.61      7.55 o 
  -6   5   6      159.96      147.51      4.44 o 
  -5   5   6       28.90       37.26      3.03 o 
  -4   5   6     1148.26     1174.09     10.08 o 
  -3   5   6     4183.96     4192.91     24.66 o 
  -2   5   6      236.18      259.30      4.15 o 
  -1   5   6     1378.14     1329.22      9.67 o 
   0   5   6      243.00      275.73      2.16 o 
   1   5   6      934.12      796.95      5.81 o 
   2   5   6       17.04       20.00      2.55 o 
   3   5   6      877.89      916.92     11.06 o 
   4   5   6     2189.56     2144.57     20.75 o 
   5   5   6       37.24       49.13      5.73 o 
   6   5   6      260.76      253.88      7.25 o 
   7   5   6       17.52       15.92      4.92 o 
   8   5   6      190.08      192.25      8.21 o 
   9   5   6      706.57      688.47     13.94 o 
  10   5   6        0.99        6.09      4.58 o 
  11   5   6        0.85        6.54      5.40 o 
 -12   6   6        0.81        2.73      5.75 o 
 -11   6   6      122.69      131.64      5.53 o 
 -10   6   6        0.37       -3.42      3.42 o 
  -9   6   6      726.74      698.52     11.43 o 
  -8   6   6        1.43       -2.50      2.86 o 
  -7   6   6      465.45      443.49      9.95 o 
  -6   6   6     1672.75     1620.43     16.93 o 
  -5   6   6        1.63        1.85      1.45 o 
  -4   6   6       97.57       76.56      2.34 o 
  -3   6   6       31.89       43.53      1.53 o 
  -2   6   6       86.39       67.87      2.15 o 
  -1   6   6     1350.50     1358.30     10.45 o 
   0   6   6      153.97      171.23      2.28 o 
   1   6   6        6.40        1.76      1.42 o 
   2   6   6       18.98       14.55      1.69 o 
   3   6   6      485.96      433.90      7.50 o 
   4   6   6      927.44      897.66     16.36 o 
   5   6   6       31.45       24.16      6.26 o 
   6   6   6       16.43       17.93      3.29 o 
   7   6   6      338.67      325.25     10.08 o 
   8   6   6        2.73        2.61      4.95 o 
   9   6   6       60.37       81.25      7.30 o 
  10   6   6       17.13       17.17      5.87 o 
 -12   7   6       36.12       34.63      7.05 o 
 -11   7   6        2.41        3.89      4.48 o 
 -10   7   6      485.83      477.75     11.73 o 
  -9   7   6      647.25      643.52     26.49 o 
  -8   7   6      655.53      639.43     19.51 o 
  -7   7   6      328.33      338.48      7.57 o 
  -6   7   6      266.50      267.01      5.40 o 
  -5   7   6      500.44      520.68      5.13 o 
  -4   7   6      862.88      903.16      8.24 o 
  -3   7   6      422.23      439.04      4.61 o 
  -2   7   6     1076.97     1109.92     11.47 o 
  -1   7   6     1493.70     1488.32     12.65 o 
   0   7   6     1226.66     1292.38     12.15 o 
   1   7   6      112.20      110.90      2.78 o 
   2   7   6      776.40      763.53      7.01 o 
   3   7   6      179.59      183.04      6.68 o 
   4   7   6      144.90      115.86      5.08 o 
   5   7   6       12.74       10.49      3.76 o 
   6   7   6      793.66      776.74     13.05 o 
   7   7   6      594.93      593.31     11.87 o 
   8   7   6      298.28      330.49      9.98 o 
   9   7   6      203.91      199.40     12.10 o 
  10   7   6      107.80      105.76      8.05 o 
 -11   8   6        1.87        1.10      4.37 o 
 -10   8   6        1.68       -4.91      4.91 o 
  -9   8   6       56.60       58.26      5.87 o 
  -8   8   6      393.71      390.08      6.74 o 
  -7   8   6      664.35      678.22      7.78 o 
  -6   8   6     2157.14     2239.28     17.98 o 
  -5   8   6      305.65      303.40      4.14 o 
  -4   8   6      241.62      236.04      4.68 o 
  -3   8   6        2.21        4.28      3.93 o 
  -2   8   6      435.42      407.91      8.68 o 
  -1   8   6      343.81      380.47      8.84 o 
   0   8   6     1357.06     1418.61     14.89 o 
   1   8   6      214.94      211.92      3.93 o 
   2   8   6     1057.54     1013.79      9.09 o 
   3   8   6      390.96      427.35      5.56 o 
   4   8   6        9.01        5.89      2.12 o 
   5   8   6      461.75      447.75     11.54 o 
   6   8   6     1342.91     1384.94     20.51 o 
   7   8   6      435.65      455.08     12.97 o 
   8   8   6      116.55      125.71      7.66 o 
   9   8   6        1.25       10.02      6.06 o 
 -10   9   6       23.58       20.46      5.16 o 
  -9   9   6       85.58       85.80      4.02 o 
  -8   9   6       14.60       13.36      2.79 o 
  -7   9   6       10.30       12.41      2.10 o 
  -6   9   6       71.96       63.37      5.70 o 
  -5   9   6      103.52      103.99      3.07 o 
  -4   9   6       56.02       53.03      3.97 o 
  -3   9   6        4.50        5.50      2.92 o 
  -2   9   6      164.16      170.82      5.75 o 
  -1   9   6       18.15       14.05      3.64 o 
   0   9   6       17.01       15.08      3.12 o 
   1   9   6      433.12      452.00      5.54 o 
   2   9   6       45.23       51.02      3.13 o 
   3   9   6      318.23      315.97      4.94 o 
   4   9   6       19.13       16.64      2.38 o 
   5   9   6       22.10       20.39      2.87 o 
   6   9   6      136.44      125.23      5.65 o 
   7   9   6      152.44      137.42     13.19 o 
   8   9   6        0.06       -2.11      4.73 o 
  -9  10   6       12.69       11.35      4.75 o 
  -8  10   6        6.70        1.12      5.56 o 
  -7  10   6        1.16        0.59      2.24 o 
  -6  10   6      162.40      153.47      5.58 o 
  -5  10   6      257.07      257.05      4.68 o 
  -4  10   6     1086.74     1066.39     10.40 o 
  -3  10   6      133.66      129.17      5.21 o 
  -2  10   6      199.82      203.54     10.76 o 
  -1  10   6       13.11        5.79      2.62 o 
   0  10   6        1.42        0.98      2.46 o 
   1  10   6      121.23      123.37      5.70 o 
   2  10   6       70.45       56.68      3.34 o 
   3  10   6       81.08       97.19      3.33 o 
   4  10   6      342.97      381.97     11.77 o 
   5  10   6      933.33      875.60     24.17 o 
   6  10   6      433.67      443.56      9.87 o 
   7  10   6      198.73      199.66      8.21 o 
  -7  11   6      224.86      220.95     22.11 o 
  -6  11   6      164.94      151.13     11.54 o 
  -5  11   6      205.04      203.85      8.20 o 
  -4  11   6      465.18      431.83     15.16 o 
  -3  11   6      410.51      417.36     14.07 o 
  -2  11   6     1113.29     1130.07     19.65 o 
  -1  11   6       87.94       79.77     50.68 o 
   0  11   6      180.88      103.47     68.37 o 
   1  11   6        1.85        5.11      3.24 o 
   2  11   6      497.46      551.71     10.79 o 
   3  11   6      374.32      414.19     11.05 o 
   4  11   6        8.89       12.61      4.76 o 
   5  11   6       24.01       14.07      4.68 o 
  -5  12   6       27.46       26.15      6.10 o 
  -4  12   6       20.25       15.68      3.69 o 
  -3  12   6      102.15       73.94     22.50 o 
  -2  12   6      414.00      410.35     13.12 o 
  -1  12   6      787.12      762.95     29.21 o 
   0  12   6       77.29       73.77     23.92 o 
   1  12   6        0.85       -1.68      4.99 o 
   2  12   6      132.74      121.96     10.18 o 
   3  12   6      582.16      555.56     12.18 o 
 -14   1   7      321.03      346.52     10.78 o 
 -13   1   7        6.32        0.92      3.41 o 
 -12   1   7        2.04        4.04      3.81 o 
 -11   1   7        3.01        7.42      3.85 o 
 -10   1   7        8.59        4.61      4.23 o 
  -9   1   7      992.23     1031.93     12.72 o 
  -8   1   7      250.95      248.02      6.84 o 
  -7   1   7       55.59       42.24      3.44 o 
  -6   1   7     2999.76     3283.48     24.87 o 
  -5   1   7     1978.83     2259.54     17.38 o 
  -4   1   7     3307.59     3349.27     22.66 o 
  -3   1   7       80.14      119.62      2.09 o 
  -2   1   7     1780.40     1605.60      8.18 o 
  -1   1   7     1369.21     1532.60      6.88 o 
   0   1   7       10.46       11.66      1.11 o 
   1   1   7     3037.97     2973.55     18.82 o 
   2   1   7     1892.68     1818.04     13.80 o 
   3   1   7     2081.64     2408.42     22.41 o 
   4   1   7      685.89      611.93      8.86 o 
   5   1   7     2133.05     2076.42     22.78 o 
   6   1   7       46.23       53.58      4.99 o 
   7   1   7        7.89       10.97      4.57 o 
   8   1   7        1.98       -0.92      3.33 o 
   9   1   7       99.76      129.11      9.93 o 
  10   1   7      541.30      536.22     13.13 o 
  11   1   7        6.08       -1.11      4.15 o 
  12   1   7       46.61       48.13      8.91 o 
 -14   2   7      215.23      263.40     10.98 o 
 -13   2   7      510.21      531.81     12.88 o 
 -12   2   7       35.15       43.89      5.60 o 
 -11   2   7      275.67      279.55      9.32 o 
 -10   2   7      259.47      260.51      8.35 o 
  -9   2   7     1333.08     1278.56     14.14 o 
  -8   2   7     2706.08     2628.94     24.42 o 
  -7   2   7       75.20       75.34      5.33 o 
  -6   2   7       18.23       18.17      2.79 o 
  -5   2   7      754.46      833.31      6.81 o 
  -4   2   7     6230.02     6280.65     47.54 o 
  -3   2   7       15.06       11.72      2.16 o 
  -2   2   7     2981.74     3258.53     22.51 o 
  -1   2   7     7288.71     7720.05     48.06 o 
   0   2   7     1252.27     1423.03      9.09 o 
   1   2   7     1733.63     1687.43     11.27 o 
   2   2   7     4139.11     4152.66     32.79 o 
   3   2   7    20429.77    21893.40    212.32 o 
   4   2   7     1531.85     1531.79     15.71 o 
   5   2   7       20.94       43.42      4.76 o 
   6   2   7     1624.42     1559.92     20.36 o 
   7   2   7     3787.03     3778.91     41.78 o 
   8   2   7      210.23      215.79     10.17 o 
   9   2   7      164.62      165.16      9.40 o 
  10   2   7      219.10      204.26      9.44 o 
  11   2   7       26.87       38.86      8.30 o 
  12   2   7       22.19       38.59      7.75 o 
 -14   3   7        5.93        5.65      5.42 o 
 -13   3   7      192.26      225.22      9.83 o 
 -12   3   7       70.71       66.01      5.61 o 
 -11   3   7      154.20      167.12     12.74 o 
 -10   3   7      167.97      164.59      6.88 o 
  -9   3   7      656.36      636.43     11.35 o 
  -8   3   7       41.93       45.11      3.90 o 
  -7   3   7      233.21      275.17      6.99 o 
  -6   3   7      228.82      193.24      3.84 o 
  -5   3   7      211.82      295.35      3.83 o 
  -4   3   7     1836.78     1850.10     13.97 o 
  -3   3   7      197.21      195.32      1.86 o 
  -2   3   7        1.86        7.57      2.18 o 
  -1   3   7    14435.13    14925.66    183.34 o 
   0   3   7      126.69      127.17      2.42 o 
   1   3   7       17.89       15.96      1.89 o 
   2   3   7       66.41       62.58      2.50 o 
   3   3   7     3228.48     3572.78     32.83 o 
   4   3   7      926.07      789.71     10.05 o 
   5   3   7      400.08      436.87     10.36 o 
   6   3   7     1053.60     1100.06     16.49 o 
   7   3   7       15.34       20.47      4.85 o 
   8   3   7      489.31      468.15     13.60 o 
   9   3   7      256.16      222.67      8.92 o 
  10   3   7       12.58       12.28      5.37 o 
  11   3   7       40.22       49.08      7.84 o 
 -13   4   7        1.87       -0.32      3.56 o 
 -12   4   7      139.84      162.10      8.87 o 
 -11   4   7       17.42       16.48      4.34 o 
 -10   4   7      285.59      300.95      7.94 o 
  -9   4   7      282.18      229.13      5.99 o 
  -8   4   7       75.08       84.67      3.36 o 
  -7   4   7      238.36      265.23      4.35 o 
  -6   4   7     2635.45     2860.94     22.40 o 
  -5   4   7        2.63        3.44      1.94 o 
  -4   4   7       31.82       31.39      1.62 o 
  -3   4   7      310.51      263.62      2.44 o 
  -2   4   7      724.14      731.80      6.47 o 
  -1   4   7      349.65      460.54      4.48 o 
   0   4   7      352.68      305.66      3.77 o 
   1   4   7     1742.22     1621.43     14.13 o 
   2   4   7     2477.70     2656.21     22.03 o 
   3   4   7      902.55      863.45      8.82 o 
   4   4   7      515.80      567.62      9.77 o 
   5   4   7      798.61      869.43     15.47 o 
   6   4   7      370.99      414.71     11.04 o 
   7   4   7      154.15      157.03      7.36 o 
   8   4   7       71.37       70.24      6.27 o 
   9   4   7       19.55       10.70      4.93 o 
  10   4   7       18.58       26.14      6.48 o 
  11   4   7       58.21       55.09      8.01 o 
 -13   5   7      311.49      347.49      9.98 o 
 -12   5   7      117.96      128.96     10.79 o 
 -11   5   7        4.82        7.58      3.88 o 
 -10   5   7       10.43       12.26      4.22 o 
  -9   5   7       43.75       58.42      3.71 o 
  -8   5   7        3.69        7.92      3.43 o 
  -7   5   7       76.78       83.05      4.36 o 
  -6   5   7      478.25      473.34      8.42 o 
  -5   5   7      176.57      145.44      3.04 o 
  -4   5   7      141.37      144.86      2.71 o 
  -3   5   7        9.70       22.50      1.71 o 
  -2   5   7      256.81      232.28      4.02 o 
  -1   5   7     7615.75     7717.92     55.07 o 
   0   5   7     1049.36      988.53      8.88 o 
   1   5   7      184.84      147.97      4.37 o 
   2   5   7      131.62      130.76      4.94 o 
   3   5   7     1891.71     1798.28     16.89 o 
   4   5   7     2910.24     2850.86     22.98 o 
   5   5   7      442.32      420.06      9.55 o 
   6   5   7        9.10        7.58      3.54 o 
   7   5   7       21.58       13.51      5.30 o 
   8   5   7      764.50      772.33     13.87 o 
   9   5   7      422.38      415.33     12.02 o 
  10   5   7      221.72      259.10     10.34 o 
  11   5   7       83.67       83.98      8.84 o 
 -13   6   7      205.83      198.85      7.43 o 
 -12   6   7      350.20      391.47      8.78 o 
 -11   6   7      367.31      367.62      8.21 o 
 -10   6   7      139.21      132.65      6.70 o 
  -9   6   7       81.22       88.16      7.58 o 
  -8   6   7     1474.80     1483.23     25.95 o 
  -7   6   7     2832.65     2875.21     26.94 o 
  -6   6   7     2501.24     2476.39     18.92 o 
  -5   6   7     1055.75     1029.51      9.21 o 
  -4   6   7     1015.37     1049.76      7.08 o 
  -3   6   7     3714.64     3890.36     24.28 o 
  -2   6   7     4012.31     4067.65     33.08 o 
  -1   6   7      166.69      158.86      3.64 o 
   0   6   7       13.24       18.93      0.99 o 
   1   6   7      825.88      834.60      6.49 o 
   2   6   7      374.21      357.30      7.35 o 
   3   6   7     2327.83     2340.04     21.65 o 
   4   6   7        5.69        7.94      3.11 o 
   5   6   7        7.64       10.55      4.06 o 
   6   6   7      115.38      134.06      5.27 o 
   7   6   7       43.77       44.78      5.74 o 
   8   6   7       78.23       76.09      9.28 o 
   9   6   7       53.86       61.33      8.27 o 
  10   6   7       57.46       72.27      7.97 o 
 -12   7   7       17.50       16.21      5.93 o 
 -11   7   7      150.83      160.95      7.39 o 
 -10   7   7        4.24        4.86      3.47 o 
  -9   7   7       65.83       56.35      4.97 o 
  -8   7   7       64.82       58.02      5.26 o 
  -7   7   7       99.95      110.75      3.62 o 
  -6   7   7      248.84      250.47     13.60 o 
  -5   7   7        9.07        6.87      1.35 o 
  -4   7   7     3873.07     3906.31     25.82 o 
  -3   7   7       97.65      108.26      1.49 o 
  -2   7   7        1.79       11.44      2.92 o 
  -1   7   7        0.21        1.90      2.15 o 
   0   7   7      195.46      195.86      4.58 o 
   1   7   7      340.65      359.56      5.50 o 
   2   7   7     1991.51     1948.91     15.51 o 
   3   7   7      238.01      214.36      3.93 o 
   4   7   7      346.38      357.26      8.00 o 
   5   7   7       99.30      101.43      7.89 o 
   6   7   7        2.83        3.93      3.54 o 
   7   7   7      712.20      690.56     13.79 o 
   8   7   7      110.91      104.07      7.33 o 
   9   7   7       85.41       77.60      7.53 o 
  10   7   7       38.31       34.21      5.63 o 
 -11   8   7      151.07      151.23     21.26 o 
 -10   8   7      386.13      382.60      9.30 o 
  -9   8   7      112.49      119.14      4.68 o 
  -8   8   7      289.84      279.45      7.16 o 
  -7   8   7      107.22      105.00      2.96 o 
  -6   8   7      239.97      234.82      4.25 o 
  -5   8   7      467.31      468.65      5.33 o 
  -4   8   7        0.82        2.57      1.31 o 
  -3   8   7      523.35      506.29      7.18 o 
  -2   8   7      179.14      179.09      8.54 o 
  -1   8   7       19.24       25.57      3.41 o 
   0   8   7      126.48      119.34      4.71 o 
   1   8   7      143.28      142.69      2.89 o 
   2   8   7     1312.05     1312.51     10.87 o 
   3   8   7       30.68       27.31      2.78 o 
   4   8   7      123.66      135.39      4.53 o 
   5   8   7       54.76       64.93      7.03 o 
   6   8   7      104.57       94.46      7.26 o 
   7   8   7        1.30        2.32      4.10 o 
   8   8   7      141.86      158.64      8.38 o 
   9   8   7       26.68       24.58      7.71 o 
 -10   9   7      274.40      273.86     13.05 o 
  -9   9   7      175.01      180.55     16.31 o 
  -8   9   7      139.65      136.99      4.11 o 
  -7   9   7       48.39       37.28      3.85 o 
  -6   9   7       15.59       16.75      1.92 o 
  -5   9   7      659.57      667.68      6.30 o 
  -4   9   7     5756.26     5770.51     41.75 o 
  -3   9   7     2083.14     1943.78     19.80 o 
  -2   9   7        8.94        5.93      3.04 o 
  -1   9   7      427.46      396.73      6.95 o 
   0   9   7       52.18       66.33      3.70 o 
   1   9   7       89.49       89.34      4.83 o 
   2   9   7     1381.62     1359.04     12.18 o 
   3   9   7     1008.27      956.97     13.53 o 
   4   9   7      349.77      362.34      9.38 o 
   5   9   7      204.89      215.53      8.55 o 
   6   9   7      306.06      311.72     11.31 o 
   7   9   7      224.13      234.60      9.78 o 
   8   9   7      225.61      227.12     11.16 o 
  -9  10   7      221.31      242.46     12.94 o 
  -8  10   7       11.05       11.88      3.41 o 
  -7  10   7       26.35       19.22      2.70 o 
  -6  10   7       38.39       34.76      3.62 o 
  -5  10   7       67.38       78.47      2.83 o 
  -4  10   7        1.07        4.71      2.36 o 
  -3  10   7       61.84       56.15      3.28 o 
  -2  10   7        1.85        7.26      3.43 o 
  -1  10   7       93.86       79.88      6.86 o 
   0  10   7       22.04       20.33      4.47 o 
   1  10   7       97.77       90.33      5.94 o 
   2  10   7      109.88       98.33      6.62 o 
   3  10   7      579.25      612.22     10.80 o 
   4  10   7     1325.40     1429.05     17.68 o 
   5  10   7      547.62      528.15     20.59 o 
   6  10   7      260.36      261.50     19.98 o 
   7  10   7      356.82      341.34     19.62 o 
  -7  11   7        0.01       -7.39      9.93 o 
  -6  11   7        2.71       -3.86      6.51 o 
  -5  11   7        1.30        2.92      2.49 o 
  -4  11   7       10.74        6.44      2.63 o 
  -3  11   7        5.66        8.03      3.44 o 
  -2  11   7       44.45       32.67      5.40 o 
  -1  11   7      331.23      325.42     16.24 o 
   0  11   7       30.77       32.43      7.14 o 
   1  11   7      116.06      125.64     10.26 o 
   2  11   7       10.03        8.20      3.87 o 
   3  11   7       47.82       48.63      4.73 o 
   4  11   7        2.35        4.79      3.52 o 
   5  11   7       21.05       14.26      5.29 o 
  -5  12   7        8.52        7.77      8.70 o 
  -4  12   7        2.90       -7.70      7.70 o 
  -3  12   7        3.30        1.54      3.06 o 
  -2  12   7      273.04      268.75      8.47 o 
  -1  12   7      457.88      459.60     20.65 o 
   0  12   7      244.88      242.23      8.25 o 
   1  12   7        1.81        0.81      3.10 o 
   2  12   7      249.06      255.32      8.57 o 
 -14   0   8     1284.61     1426.01     34.25 o 
 -13   0   8       42.99       53.96      7.91 o 
 -12   0   8      398.79      452.05     16.17 o 
 -11   0   8      831.12      804.95     33.59 o 
 -10   0   8     3062.28     3266.52     47.66 o 
  -9   0   8      728.28      695.59     16.37 o 
  -8   0   8     2191.35     2327.97     29.53 o 
  -7   0   8     2784.39     2794.06     32.00 o 
  -6   0   8     1370.56     1349.61     18.00 o 
  -5   0   8     3907.86     3783.14     42.62 o 
  -4   0   8     6091.56     6198.52     63.88 o 
  -3   0   8     4546.43     4337.47     33.10 o 
  -2   0   8     2035.95     1741.62     10.82 o 
  -1   0   8     4042.93     3921.19     25.08 o 
   0   0   8       94.43      121.31      2.86 o 
   1   0   8     1246.44     1065.08     24.48 o 
   2   0   8     2745.12     2669.58     30.05 o 
   3   0   8     1174.66     1167.38     17.44 o 
   4   0   8     4183.97     4521.59     56.75 o 
   5   0   8      288.21      318.72     13.05 o 
   6   0   8     3808.64     3641.90     49.60 o 
   7   0   8     1150.81     1103.59     33.71 o 
   8   0   8     1687.11     1676.22     36.15 o 
   9   0   8      276.18      269.87     14.00 o 
  10   0   8      539.68      517.47     27.31 o 
  11   0   8      143.38      159.80     14.03 o 
  12   0   8      114.43       91.30     21.69 o 
 -14   1   8      197.29      240.00     14.09 o 
 -13   1   8        0.70       -0.26      3.38 o 
 -12   1   8      247.41      251.96     11.06 o 
 -11   1   8       46.80       37.10      4.42 o 
 -10   1   8       27.10       16.33      5.19 o 
  -9   1   8       27.14       32.54      4.92 o 
  -8   1   8     3012.65     3065.76     29.09 o 
  -7   1   8     2965.57     3060.31     24.66 o 
  -6   1   8     5268.92     5463.80     42.64 o 
  -5   1   8      460.56      407.47      5.09 o 
  -4   1   8        6.72       27.01      1.76 o 
  -3   1   8     9656.62    10072.23     96.96 o 
  -2   1   8      943.47      989.62      8.97 o 
  -1   1   8      356.06      327.62      2.48 o 
   0   1   8     4311.90     4510.64     25.58 o 
   1   1   8     2296.96     2304.46     14.38 o 
   2   1   8     9099.98     9385.05     76.79 o 
   3   1   8       50.26       55.85      3.83 o 
   4   1   8      727.84      667.59      8.98 o 
   5   1   8      125.59      116.79      5.41 o 
   6   1   8      155.43      147.03      6.55 o 
   7   1   8      229.79      227.63      8.90 o 
   8   1   8      116.65      128.33      8.28 o 
   9   1   8      238.48      218.02      9.19 o 
  10   1   8        6.96        9.18      5.48 o 
  11   1   8        9.86        1.52      5.99 o 
  12   1   8       60.11       59.19      9.75 o 
 -14   2   8        2.45        0.08      3.72 o 
 -13   2   8      119.72      125.92      8.66 o 
 -12   2   8        8.22        6.69      3.56 o 
 -11   2   8      189.45      189.25      7.50 o 
 -10   2   8        4.86        0.13      2.45 o 
  -9   2   8       23.68       27.88      3.86 o 
  -8   2   8       90.05       91.60      5.47 o 
  -7   2   8      954.93      953.46     10.19 o 
  -6   2   8      133.78      114.66      2.76 o 
  -5   2   8     1996.35     2321.14     20.59 o 
  -4   2   8      273.17      395.06      4.38 o 
  -3   2   8      127.13      169.39      4.27 o 
  -2   2   8      599.54      565.02      2.87 o 
  -1   2   8     2457.43     2368.65     12.74 o 
   0   2   8      491.75      470.93      3.25 o 
   1   2   8      653.96      774.59      6.63 o 
   2   2   8     2080.62     2106.95     19.19 o 
   3   2   8     4491.35     4608.76     41.00 o 
   4   2   8     2880.51     3117.79     28.14 o 
   5   2   8      248.86      263.73      7.47 o 
   6   2   8      487.19      465.58     10.95 o 
   7   2   8       94.49       77.30      6.61 o 
   8   2   8        6.51       -0.71      3.37 o 
   9   2   8       99.44       85.63      7.26 o 
  10   2   8       27.55       32.21      6.42 o 
  11   2   8      134.09      146.83     11.06 o 
 -14   3   8       70.00       73.46      6.80 o 
 -13   3   8       37.46       33.59      4.88 o 
 -12   3   8     1757.81     1731.58     23.95 o 
 -11   3   8     1661.35     1695.32     30.91 o 
 -10   3   8      309.82      310.43      7.95 o 
  -9   3   8      534.97      548.27      8.66 o 
  -8   3   8     1815.43     1856.46     17.45 o 
  -7   3   8      273.21      293.35      4.37 o 
  -6   3   8      869.37      887.10      7.46 o 
  -5   3   8      494.85      450.13      4.46 o 
  -4   3   8       39.76       63.50      0.91 o 
  -3   3   8       86.80      126.91      5.00 o 
  -2   3   8     1127.24     1006.02      4.91 o 
  -1   3   8      993.97      931.06      6.72 o 
   0   3   8     4528.65     4647.14     29.47 o 
   1   3   8     1019.33     1093.97     10.65 o 
   2   3   8      334.94      304.17      4.60 o 
   3   3   8     2056.65     2125.41     19.40 o 
   4   3   8     7131.04     7027.47     63.11 o 
   5   3   8      187.50      196.54      6.78 o 
   6   3   8        9.94       14.67      4.35 o 
   7   3   8        6.69       12.57      5.11 o 
   8   3   8       65.93       79.19      7.34 o 
   9   3   8      252.70      242.41      9.46 o 
  10   3   8      161.33      165.28      9.11 o 
  11   3   8      184.58      193.90     11.25 o 
 -14   4   8       98.89       96.00      9.56 o 
 -13   4   8      570.39      594.38     16.54 o 
 -12   4   8      793.85      869.22     16.35 o 
 -11   4   8        3.05       -2.49      3.71 o 
 -10   4   8      928.75      925.07     14.42 o 
  -9   4   8      125.71      137.54      4.53 o 
  -8   4   8      650.89      653.44      9.93 o 
  -7   4   8      394.54      368.58      6.75 o 
  -6   4   8      211.71      211.98      3.55 o 
  -5   4   8       65.97       54.15      1.95 o 
  -4   4   8      154.53      113.75      2.37 o 
  -3   4   8      196.28      168.68      2.03 o 
  -2   4   8     9151.24     9830.46     82.91 o 
  -1   4   8    11350.71    12455.84     94.04 o 
   0   4   8     2072.66     1939.83     13.12 o 
   1   4   8      373.39      259.01      4.63 o 
   2   4   8      107.73      134.40      4.50 o 
   3   4   8       30.55       25.37      2.75 o 
   4   4   8     4461.23     4450.92     39.35 o 
   5   4   8      401.99      381.14      9.04 o 
   6   4   8      441.11      443.34      9.57 o 
   7   4   8       46.92       49.14      5.33 o 
   8   4   8      984.23      927.39     16.23 o 
   9   4   8      122.18      121.21      8.43 o 
  10   4   8      371.71      403.65     13.30 o 
  11   4   8      347.35      373.52     14.21 o 
 -13   5   8       70.51       50.01      4.97 o 
 -12   5   8        3.04        2.57      3.71 o 
 -11   5   8      119.25      148.57      7.33 o 
 -10   5   8       26.09       28.79      3.62 o 
  -9   5   8      383.28      381.22      6.99 o 
  -8   5   8      210.50      201.33      4.91 o 
  -7   5   8      188.66      198.16      7.17 o 
  -6   5   8      413.86      395.30      6.35 o 
  -5   5   8      599.42      651.17      6.38 o 
  -4   5   8     2199.67     2280.27     19.08 o 
  -3   5   8      438.98      478.07      4.19 o 
  -2   5   8       27.75       64.99      2.07 o 
  -1   5   8     1590.76     1580.18     12.61 o 
   0   5   8       26.37       23.54      2.82 o 
   1   5   8      336.33      343.25      5.65 o 
   2   5   8     2570.99     2683.12     24.52 o 
   3   5   8      808.58      761.11      9.71 o 
   4   5   8      251.25      259.48      6.59 o 
   5   5   8      876.82      829.46     11.49 o 
   6   5   8      564.10      550.08     11.66 o 
   7   5   8       99.91      114.17      8.25 o 
   8   5   8      106.08       99.90      8.03 o 
   9   5   8       48.51       57.04      6.58 o 
  10   5   8       60.88       71.92      8.12 o 
 -13   6   8      359.84      341.18     14.21 o 
 -12   6   8      187.84      213.66     12.15 o 
 -11   6   8       59.50       56.01      4.82 o 
 -10   6   8      238.25      248.38      8.26 o 
  -9   6   8        0.92        0.35      2.63 o 
  -8   6   8     1227.50     1191.72     14.65 o 
  -7   6   8      458.93      420.42      8.63 o 
  -6   6   8      462.20      472.02      8.13 o 
  -5   6   8        2.68        6.32      2.37 o 
  -4   6   8        3.65        3.06      0.94 o 
  -3   6   8      535.96      531.86      5.04 o 
  -2   6   8        0.57        0.86      1.85 o 
  -1   6   8     1382.29     1574.76     12.59 o 
   0   6   8        7.73       10.62      2.12 o 
   1   6   8       46.71       34.97      2.20 o 
   2   6   8      126.20      166.91      5.48 o 
   3   6   8      909.26      898.26     12.08 o 
   4   6   8        1.24        3.09      3.34 o 
   5   6   8       44.65       44.41      4.64 o 
   6   6   8       74.84       65.84      4.88 o 
   7   6   8        6.17        7.53      3.80 o 
   8   6   8      470.55      466.89     14.33 o 
   9   6   8      105.82       92.65      8.66 o 
  10   6   8      193.35      180.64     10.65 o 
 -12   7   8       44.56       27.55     15.21 o 
 -11   7   8       12.18       13.50      5.26 o 
 -10   7   8        2.79        7.26      5.11 o 
  -9   7   8       41.94       44.26      5.82 o 
  -8   7   8     2348.77     2325.55     26.03 o 
  -7   7   8     2624.81     2644.05     24.17 o 
  -6   7   8      223.36      202.45      4.29 o 
  -5   7   8      322.43      341.27      4.03 o 
  -4   7   8      719.06      701.15      5.46 o 
  -3   7   8      380.70      366.75      4.76 o 
  -2   7   8      487.16      425.60      7.11 o 
  -1   7   8     1428.36     1433.02     12.59 o 
   0   7   8     2333.31     2356.16     17.05 o 
   1   7   8     2121.07     2193.25     15.43 o 
   2   7   8     2451.25     2441.59     18.38 o 
   3   7   8      976.62      940.45     12.60 o 
   4   7   8       25.43       22.62      4.98 o 
   5   7   8        9.13       17.43      4.66 o 
   6   7   8      926.11      910.78     15.28 o 
   7   7   8       44.59       42.32      6.52 o 
   8   7   8       68.75       62.13      7.09 o 
   9   7   8      101.61      105.43      8.43 o 
 -11   8   8      205.52      227.63     26.93 o 
 -10   8   8      355.60      361.13     21.53 o 
  -9   8   8      813.29      783.01     17.94 o 
  -8   8   8      524.37      516.35      8.52 o 
  -7   8   8      390.45      400.74      6.89 o 
  -6   8   8      540.71      544.57      6.50 o 
  -5   8   8      589.45      570.75      7.01 o 
  -4   8   8      500.84      510.15      4.37 o 
  -3   8   8       22.48       22.70      2.44 o 
  -2   8   8      997.38      965.65     11.74 o 
  -1   8   8       45.42       49.60      3.12 o 
   0   8   8      148.80      159.89      4.58 o 
   1   8   8      833.19      829.73     11.79 o 
   2   8   8     1591.05     1567.13     18.06 o 
   3   8   8      735.15      719.80      7.92 o 
   4   8   8        8.28       10.10      2.74 o 
   5   8   8       50.63       52.15      8.22 o 
   6   8   8      687.40      706.69     13.88 o 
   7   8   8      250.67      252.41     10.29 o 
   8   8   8      204.49      211.55      9.41 o 
 -10   9   8       36.45       27.79      5.13 o 
  -9   9   8      176.08      164.90     10.92 o 
  -8   9   8       33.91       26.83      2.82 o 
  -7   9   8       39.86       32.33      4.65 o 
  -6   9   8       41.93       40.83      3.29 o 
  -5   9   8       37.73       32.60      2.13 o 
  -4   9   8      828.74      770.12      9.90 o 
  -3   9   8        4.16        2.96      2.58 o 
  -2   9   8      173.75      178.41      5.85 o 
  -1   9   8        0.47        0.54      2.24 o 
   0   9   8        4.89        6.81      3.68 o 
   1   9   8      227.44      216.05      6.94 o 
   2   9   8        2.33        0.98      2.27 o 
   3   9   8       39.39       39.14      3.31 o 
   4   9   8      113.08      109.42      4.47 o 
   5   9   8        4.67        2.50      2.29 o 
   6   9   8        7.41        6.18      2.66 o 
   7   9   8        0.05        4.23      6.25 o 
  -9  10   8      249.62      240.37     24.90 o 
  -8  10   8      215.72      222.83     22.22 o 
  -7  10   8        2.91        7.63      9.01 o 
  -6  10   8      138.95      132.66      6.34 o 
  -5  10   8      637.55      581.44     15.68 o 
  -4  10   8      330.07      330.26      7.08 o 
  -3  10   8       30.39       36.81      2.94 o 
  -2  10   8       14.18        4.72      3.26 o 
  -1  10   8        7.55        6.02      3.17 o 
   0  10   8       58.12       48.71      4.22 o 
   1  10   8       51.04       44.41      4.55 o 
   2  10   8      351.03      352.91      7.89 o 
   3  10   8      452.81      449.62      8.92 o 
   4  10   8       89.10      106.22      6.13 o 
   5  10   8       95.02      102.41      8.19 o 
   6  10   8       45.60       47.15      5.54 o 
  -7  11   8      312.33      368.21     29.74 o 
  -6  11   8        4.20       -2.73      4.33 o 
  -5  11   8       10.36       11.19      5.39 o 
  -4  11   8        5.57        5.40      2.28 o 
  -3  11   8       12.92       13.00      2.95 o 
  -2  11   8      233.16      246.89      9.67 o 
  -1  11   8      807.56      880.28     23.22 o 
   0  11   8      250.73      286.47      7.57 o 
   1  11   8       25.09       20.16      3.87 o 
   2  11   8      272.82      289.16      7.47 o 
   3  11   8      757.43      752.80     12.17 o 
   4  11   8      196.76      201.96     12.82 o 
   5  11   8        2.21       -0.18      3.38 o 
  -5  12   8       83.32       82.90     13.53 o 
  -4  12   8        4.97        1.94      6.39 o 
  -3  12   8        8.69        7.67      2.96 o 
  -2  12   8      421.05      422.35     21.49 o 
  -1  12   8      230.07      241.76     20.95 o 
   0  12   8        0.56        4.17      3.53 o 
   1  12   8       12.48        4.03      3.51 o 
   2  12   8        7.49        8.56      6.76 o 
 -14   1   9       27.82       30.63      6.12 o 
 -13   1   9       16.16       10.02      4.87 o 
 -12   1   9       91.56       76.40      5.97 o 
 -11   1   9       86.66       71.94      4.88 o 
 -10   1   9      828.30      777.12     10.86 o 
  -9   1   9      579.01      582.25     10.76 o 
  -8   1   9      701.20      779.70     12.59 o 
  -7   1   9      747.12      868.87     10.45 o 
  -6   1   9      112.06      104.89      3.42 o 
  -5   1   9     1996.75     1980.43     15.65 o 
  -4   1   9       96.95       83.59      2.18 o 
  -3   1   9      862.46      815.38      6.06 o 
  -2   1   9     5440.93     5575.37     31.17 o 
  -1   1   9       41.40       32.37      1.25 o 
   0   1   9     1408.65     1352.79      7.78 o 
   1   1   9      690.24      735.90      6.67 o 
   2   1   9     5973.86     5900.55     46.91 o 
   3   1   9     6277.26     6452.14     53.82 o 
   4   1   9     1052.66     1105.38     14.41 o 
   5   1   9       72.31       95.40      6.21 o 
   6   1   9     3609.68     3497.10     37.90 o 
   7   1   9     5977.12     5724.48     61.46 o 
   8   1   9     2076.50     2173.15     26.48 o 
   9   1   9       49.53       60.04      6.88 o 
  10   1   9       32.27       40.24      8.07 o 
  11   1   9       69.85       80.30      9.55 o 
 -14   2   9       22.33       12.06      4.94 o 
 -13   2   9       34.38       27.21      5.16 o 
 -12   2   9      317.23      333.30      8.61 o 
 -11   2   9      292.66      299.21     10.06 o 
 -10   2   9       92.09       84.99      4.95 o 
  -9   2   9     3834.03     3908.77     42.86 o 
  -8   2   9     1083.19     1065.09     13.07 o 
  -7   2   9     4451.12     4568.76     35.99 o 
  -6   2   9     3502.44     3461.83     26.44 o 
  -5   2   9      450.30      447.62      4.35 o 
  -4   2   9     1744.15     1617.91     15.93 o 
  -3   2   9     2300.43     2223.87     14.41 o 
  -2   2   9     2140.75     2035.91     10.22 o 
  -1   2   9     8767.85     9162.98     55.78 o 
   0   2   9     4634.68     4848.13     27.29 o 
   1   2   9     4087.69     3941.69     32.15 o 
   2   2   9     3115.59     3071.85     21.15 o 
   3   2   9      333.97      279.77      5.54 o 
   4   2   9      458.71      382.46      8.42 o 
   5   2   9       95.00      110.53      6.98 o 
   6   2   9        3.86        3.73      4.18 o 
   7   2   9       29.05       14.51      4.90 o 
   8   2   9      190.61      211.38      8.59 o 
   9   2   9     1082.90     1083.23     19.21 o 
  10   2   9      477.29      519.49     13.73 o 
  11   2   9      195.90      240.65     13.20 o 
 -14   3   9        0.75        5.46      4.14 o 
 -13   3   9      779.27      849.46     14.45 o 
 -12   3   9      105.75      126.73      7.06 o 
 -11   3   9     1478.01     1554.74     28.36 o 
 -10   3   9      158.43      171.76      5.80 o 
  -9   3   9      440.81      427.11      6.75 o 
  -8   3   9      315.10      323.95      5.96 o 
  -7   3   9      346.60      314.79      4.58 o 
  -6   3   9      398.85      508.42      4.19 o 
  -5   3   9       12.62       10.30      1.37 o 
  -4   3   9     1363.68     1447.35     17.29 o 
  -3   3   9     2725.73     2825.02     18.11 o 
  -2   3   9     6005.94     6357.66     47.76 o 
  -1   3   9     3002.26     3333.15     17.95 o 
   0   3   9     1118.88     1075.52      6.65 o 
   1   3   9        4.30        1.36      1.84 o 
   2   3   9       46.53       45.88      2.84 o 
   3   3   9     1344.99     1150.71     11.65 o 
   4   3   9      140.94      168.43      6.55 o 
   5   3   9      229.84      216.42      7.86 o 
   6   3   9      405.83      421.92     13.24 o 
   7   3   9      245.51      249.44      8.99 o 
   8   3   9      189.03      169.05      8.68 o 
   9   3   9       39.73       51.23      6.89 o 
  10   3   9      138.77      141.42      9.21 o 
  11   3   9        1.22        5.08      6.20 o 
 -14   4   9       23.97       12.95      4.59 o 
 -13   4   9       35.53       41.07      5.64 o 
 -12   4   9      135.67      142.83      7.90 o 
 -11   4   9        7.12        5.21      3.43 o 
 -10   4   9      170.84      134.34      6.23 o 
  -9   4   9      310.39      313.69      8.42 o 
  -8   4   9      584.54      633.89      7.83 o 
  -7   4   9      909.63      958.51      8.08 o 
  -6   4   9       32.02       40.81      3.14 o 
  -5   4   9        9.23       11.44      0.99 o 
  -4   4   9      697.93      796.51     10.67 o 
  -3   4   9     2810.03     2936.63     22.04 o 
  -2   4   9     5404.52     5609.15     36.59 o 
  -1   4   9       46.63       65.83      2.32 o 
   0   4   9      507.07      506.32      3.71 o 
   1   4   9      350.93      327.74      4.93 o 
   2   4   9      508.78      443.32      7.42 o 
   3   4   9       79.37       81.24      4.08 o 
   4   4   9       97.83       98.73      4.17 o 
   5   4   9      265.52      293.48      8.51 o 
   6   4   9      177.01      191.16      7.30 o 
   7   4   9       65.69       54.27      6.61 o 
   8   4   9        0.88       -1.54      3.90 o 
   9   4   9      446.62      436.31     13.84 o 
  10   4   9       24.99       33.01      7.79 o 
  11   4   9       39.18       41.95      7.73 o 
 -13   5   9      386.66      414.77     13.09 o 
 -12   5   9      470.17      500.64     12.46 o 
 -11   5   9     1796.74     1799.17     32.50 o 
 -10   5   9      838.94      796.07      9.83 o 
  -9   5   9       85.18       88.32      3.01 o 
  -8   5   9      332.51      320.15      4.53 o 
  -7   5   9     1415.62     1458.65     16.87 o 
  -6   5   9     1013.77      991.93     10.76 o 
  -5   5   9       11.74        7.47      1.34 o 
  -4   5   9      368.92      370.71      3.39 o 
  -3   5   9     1561.13     1620.97     11.02 o 
  -2   5   9     7175.10     7525.79     52.69 o 
  -1   5   9     2548.57     2584.92     17.62 o 
   0   5   9      587.69      525.04      4.78 o 
   1   5   9        8.10        7.61      2.33 o 
   2   5   9      222.16      262.20      6.70 o 
   3   5   9      438.74      404.48     10.02 o 
   4   5   9      192.80      196.69      6.04 o 
   5   5   9      564.25      544.26      9.81 o 
   6   5   9      317.80      283.12      8.24 o 
   7   5   9     1514.98     1388.42     20.59 o 
   8   5   9      483.47      461.22     14.00 o 
   9   5   9      360.97      359.51     12.92 o 
  10   5   9      324.74      303.41     11.75 o 
 -13   6   9        8.68        5.21      3.58 o 
 -12   6   9       19.62       15.17      4.61 o 
 -11   6   9       43.44       34.14      3.04 o 
 -10   6   9       72.50       78.04      5.11 o 
  -9   6   9     1130.22     1141.51     21.81 o 
  -8   6   9        2.62        1.46      2.12 o 
  -7   6   9      260.09      271.84      4.47 o 
  -6   6   9      226.72      247.14      3.40 o 
  -5   6   9      954.98      982.36      7.62 o 
  -4   6   9     1155.24     1093.78      9.73 o 
  -3   6   9      173.06      206.41      3.94 o 
  -2   6   9       38.82       39.27      2.65 o 
  -1   6   9     1132.60     1099.97      9.76 o 
   0   6   9      660.95      638.75      6.40 o 
   1   6   9     1692.56     1711.36     12.26 o 
   2   6   9      826.91      801.54     17.05 o 
   3   6   9      230.43      247.75      7.82 o 
   4   6   9      561.13      523.20     10.32 o 
   5   6   9     1489.47     1442.77     17.18 o 
   6   6   9        1.59        6.38      3.86 o 
   7   6   9        1.42        1.39      3.76 o 
   8   6   9      506.97      505.36     18.52 o 
   9   6   9      554.08      561.64     18.70 o 
  10   6   9      269.60      257.27     12.88 o 
 -12   7   9       26.20       47.13     13.50 o 
 -11   7   9      284.95      327.90     18.24 o 
 -10   7   9      202.20      212.83      6.58 o 
  -9   7   9      238.21      220.60      5.94 o 
  -8   7   9      803.38      807.63      9.27 o 
  -7   7   9        5.79        5.12      2.50 o 
  -6   7   9     1428.53     1442.29     12.71 o 
  -5   7   9      351.44      342.44      3.92 o 
  -4   7   9     1086.58     1093.66      9.59 o 
  -3   7   9       87.32      100.45      5.01 o 
  -2   7   9      622.91      622.38      8.38 o 
  -1   7   9      818.22      835.25      9.48 o 
   0   7   9       90.20      103.22      4.28 o 
   1   7   9     2329.05     2289.41     16.27 o 
   2   7   9      367.38      341.71      4.96 o 
   3   7   9       10.71       16.45      3.80 o 
   4   7   9      197.89      187.98      8.08 o 
   5   7   9      214.19      210.56      7.69 o 
   6   7   9        1.98        6.15      3.92 o 
   7   7   9       29.01       31.05      6.07 o 
   8   7   9       19.94       19.76      6.98 o 
   9   7   9        1.11        0.63      5.17 o 
 -11   8   9        0.57        6.68     10.05 o 
 -10   8   9      183.29      177.66     10.56 o 
  -9   8   9      164.55      163.55      7.21 o 
  -8   8   9      299.92      260.79      8.26 o 
  -7   8   9       50.11       42.05      2.51 o 
  -6   8   9       34.85       37.23      1.61 o 
  -5   8   9      344.27      369.39      3.89 o 
  -4   8   9      283.11      255.75      5.10 o 
  -3   8   9      353.93      351.33      5.26 o 
  -2   8   9     1017.27     1059.05     13.00 o 
  -1   8   9        8.72        6.48      3.36 o 
   0   8   9      573.88      569.51      8.15 o 
   1   8   9      407.47      418.06      8.81 o 
   2   8   9      575.42      616.40      7.44 o 
   3   8   9       62.64       47.28      3.00 o 
   4   8   9       15.35       12.91      2.48 o 
   5   8   9      126.70      130.13      7.14 o 
   6   8   9        3.30        6.61      4.51 o 
   7   8   9        7.26        4.48      4.31 o 
   8   8   9       86.13       81.81      7.97 o 
 -10   9   9      340.28      357.88     22.80 o 
  -9   9   9       28.35       21.45      3.94 o 
  -8   9   9       83.49       81.16      6.45 o 
  -7   9   9      298.88      273.85      7.17 o 
  -6   9   9        8.86        7.32      1.21 o 
  -5   9   9       96.54      105.60      2.51 o 
  -4   9   9     1006.36     1037.66     24.93 o 
  -3   9   9      341.94      355.58      5.93 o 
  -2   9   9       74.84       91.78      6.04 o 
  -1   9   9       57.43       59.62      5.50 o 
   0   9   9      422.47      433.57      8.90 o 
   1   9   9      118.53      157.66      5.57 o 
   2   9   9     1367.74     1346.55     30.10 o 
   3   9   9      838.57      775.74     17.82 o 
   4   9   9     1156.06     1067.85     27.26 o 
   5   9   9       75.81       86.90      6.23 o 
   6   9   9      191.24      229.59      9.40 o 
   7   9   9      315.95      304.48     13.04 o 
  -9  10   9       63.00       55.24     14.61 o 
  -8  10   9        8.64       -2.39      8.71 o 
  -7  10   9       49.24       54.18     15.08 o 
  -6  10   9      500.47      498.89     20.83 o 
  -5  10   9      192.33      189.24     12.26 o 
  -4  10   9       36.81       44.63      4.43 o 
  -3  10   9      266.49      250.92      6.12 o 
  -2  10   9      217.88      226.42      7.20 o 
  -1  10   9       50.59       43.45      4.81 o 
   0  10   9       87.30       91.52      7.00 o 
   1  10   9      851.60      914.61     11.86 o 
   2  10   9      806.97      802.03     13.32 o 
   3  10   9        6.63        5.26      3.63 o 
   4  10   9       61.58       60.11      6.48 o 
   5  10   9        0.84        2.63      4.33 o 
   6  10   9       75.92       87.33      6.50 o 
  -7  11   9        2.67       -1.74     10.77 o 
  -6  11   9      116.53       92.10     11.50 o 
  -5  11   9       83.55       68.23      8.16 o 
  -4  11   9       67.45       62.12      7.55 o 
  -3  11   9      106.55       87.37      5.22 o 
  -2  11   9       48.64       40.01      6.57 o 
  -1  11   9       82.72       71.98      5.32 o 
   0  11   9       13.76       17.41      4.38 o 
   1  11   9       89.32       85.28      8.60 o 
   2  11   9       16.18       15.81      3.80 o 
   3  11   9        0.35        4.51      3.76 o 
   4  11   9      103.13      108.27      6.42 o 
  -4  12   9      107.94      110.43     10.23 o 
  -3  12   9      233.75      213.27     14.72 o 
  -2  12   9      292.56      268.85     20.50 o 
  -1  12   9       30.15       35.03      5.96 o 
   0  12   9      153.25      175.24      8.25 o 
   1  12   9       47.07       27.14     12.75 o 
 -14   0  10      350.37      339.60     13.77 o 
 -13   0  10      432.33      442.16     14.53 o 
 -12   0  10      323.81      289.66     13.70 o 
 -11   0  10       50.32       42.24      8.70 o 
 -10   0  10      180.27      199.71     10.48 o 
  -9   0  10     1146.76     1159.30     18.15 o 
  -8   0  10     1293.90     1359.37     21.46 o 
  -7   0  10      215.72      287.88     11.42 o 
  -6   0  10     4242.98     4490.20     47.05 o 
  -5   0  10        4.01       13.55      2.91 o 
  -4   0  10     5284.07     5470.96     44.31 o 
  -3   0  10      994.75      984.26     12.07 o 
  -2   0  10     1417.31     1348.92     10.70 o 
  -1   0  10       41.66       20.60      1.41 o 
   0   0  10     6617.63     6956.68     58.49 o 
   1   0  10      275.78      259.22      4.52 o 
   2   0  10     1405.69     1201.21     14.92 o 
   3   0  10     2530.02     2492.60     36.76 o 
   4   0  10     3381.93     3251.35     40.96 o 
   5   0  10     1123.79     1149.44     20.16 o 
   6   0  10      367.54      349.14     12.94 o 
   7   0  10     1261.35     1235.49     24.88 o 
   8   0  10      661.86      743.85     20.44 o 
   9   0  10      432.68      418.45     21.03 o 
  10   0  10      121.21      142.97     16.60 o 
  11   0  10       77.02       88.68     12.71 o 
 -14   1  10      243.31      275.43     10.47 o 
 -13   1  10      730.44      730.91     13.80 o 
 -12   1  10      182.30      200.67      9.27 o 
 -11   1  10      686.72      641.89     13.08 o 
 -10   1  10       44.67       52.86      4.79 o 
  -9   1  10     1208.43     1192.16     13.79 o 
  -8   1  10     2478.14     2557.25     24.09 o 
  -7   1  10     1454.67     1548.95     14.03 o 
  -6   1  10      607.13      721.69      8.07 o 
  -5   1  10      458.62      542.78      5.16 o 
  -4   1  10      916.16      897.40      6.20 o 
  -3   1  10     4698.25     4952.50     33.86 o 
  -2   1  10       71.19       84.78      1.88 o 
  -1   1  10       29.56       20.39      0.92 o 
   0   1  10     1825.29     1764.48      9.64 o 
   1   1  10     1258.42     1203.68      8.84 o 
   2   1  10       47.37       40.03      3.31 o 
   3   1  10      545.08      517.78      7.35 o 
   4   1  10       21.96       26.08      3.62 o 
   5   1  10      459.97      422.47     10.94 o 
   6   1  10      367.79      361.58      9.82 o 
   7   1  10      885.60      896.86     15.83 o 
   8   1  10      907.12      879.21     15.57 o 
   9   1  10      400.84      428.64     14.29 o 
  10   1  10      374.90      439.71     15.60 o 
  11   1  10      256.20      275.59     13.06 o 
 -14   2  10      145.34      173.43     10.02 o 
 -13   2  10       35.45       34.32      5.03 o 
 -12   2  10       46.68       41.24      6.31 o 
 -11   2  10       66.40       80.76      7.70 o 
 -10   2  10      629.34      658.55      9.62 o 
  -9   2  10        2.39       -1.47      2.52 o 
  -8   2  10        3.20        3.92      2.28 o 
  -7   2  10     1642.39     1821.66     17.13 o 
  -6   2  10      457.37      494.45      7.18 o 
  -5   2  10      418.07      450.23      3.92 o 
  -4   2  10     6264.04     6570.88    115.42 o 
  -3   2  10      430.00      407.55      2.73 o 
  -2   2  10     3988.27     4521.49     22.25 o 
  -1   2  10     2171.87     2258.56     12.15 o 
   0   2  10        0.62        0.73      0.79 o 
   1   2  10        5.50       13.54      1.83 o 
   2   2  10      152.59      130.84      4.67 o 
   3   2  10     1472.96     1329.28     12.98 o 
   4   2  10     1005.47     1080.72     13.42 o 
   5   2  10       18.44       19.84      4.23 o 
   6   2  10       94.33       95.34      7.74 o 
   7   2  10      352.00      326.67     10.07 o 
   8   2  10        0.08       -0.70      4.05 o 
   9   2  10       52.21       43.44      7.08 o 
  10   2  10       57.47       68.38      8.79 o 
  11   2  10        0.78       -3.57      7.69 o 
 -14   3  10        1.13        2.01      4.02 o 
 -13   3  10      285.97      303.56      8.73 o 
 -12   3  10      974.02     1032.54     16.12 o 
 -11   3  10       12.11       17.91      3.63 o 
 -10   3  10       60.74       57.32      3.89 o 
  -9   3  10       42.66       39.07      3.98 o 
  -8   3  10      729.28      739.21      9.40 o 
  -7   3  10     2530.54     2507.48     29.32 o 
  -6   3  10     1456.71     1378.44     16.27 o 
  -5   3  10      638.74      540.46      9.01 o 
  -4   3  10     3095.91     3131.43     32.50 o 
  -3   3  10     8531.21     8736.42     68.23 o 
  -2   3  10     1979.74     1841.96     10.48 o 
  -1   3  10      151.04      179.65      2.12 o 
   0   3  10      319.72      281.08      2.83 o 
   1   3  10      468.04      367.31      5.43 o 
   2   3  10       95.24      124.45      3.38 o 
   3   3  10      744.06      628.62      7.56 o 
   4   3  10     3080.01     3034.60     30.85 o 
   5   3  10      568.71      587.81     11.02 o 
   6   3  10        2.12        1.26      3.93 o 
   7   3  10      271.21      261.78     10.81 o 
   8   3  10        2.14        3.03      5.89 o 
   9   3  10       51.32       75.72      7.68 o 
  10   3  10      765.97      799.25     21.25 o 
  11   3  10      319.10      306.03     14.74 o 
 -14   4  10      128.86      116.38     11.74 o 
 -13   4  10      220.54      246.88      9.61 o 
 -12   4  10      794.88      838.60     13.28 o 
 -11   4  10     2701.93     2742.06     29.12 o 
 -10   4  10      104.34      113.17      9.28 o 
  -9   4  10     1223.10     1151.86     11.96 o 
  -8   4  10     1463.90     1458.27     11.53 o 
  -7   4  10       85.88       82.25      1.87 o 
  -6   4  10     4853.20     4907.16     83.69 o 
  -5   4  10       28.14       26.59      4.70 o 
  -4   4  10        9.17        7.35      3.04 o 
  -3   4  10     4276.85     4360.11     50.72 o 
  -2   4  10    26607.88    28548.30    456.90 o 
  -1   4  10     4140.23     4381.55     27.33 o 
   0   4  10       61.55       46.61      2.71 o 
   1   4  10       80.69      104.76      3.66 o 
   2   4  10      336.34      288.44      5.56 o 
   3   4  10      501.83      494.64      6.74 o 
   4   4  10     1460.46     1394.52     14.88 o 
   5   4  10     5391.41     5181.17     49.10 o 
   6   4  10      750.31      694.73     12.19 o 
   7   4  10      319.47      330.75     10.32 o 
   8   4  10       38.01       26.93      6.48 o 
   9   4  10      457.76      481.37     16.13 o 
  10   4  10      130.82      102.05      9.41 o 
 -13   5  10        2.70       -2.69      3.41 o 
 -12   5  10      127.79      122.08      9.58 o 
 -11   5  10      212.61      210.23      6.96 o 
 -10   5  10     1573.83     1710.41     29.83 o 
  -9   5  10      141.95      146.49      4.21 o 
  -8   5  10       44.63       46.62      3.24 o 
  -7   5  10      443.45      444.28      7.16 o 
  -6   5  10      134.14      134.55      1.92 o 
  -5   5  10      861.93      856.91     13.08 o 
  -4   5  10     1777.26     1685.60     21.57 o 
  -3   5  10       44.85       41.79      2.47 o 
  -2   5  10     2263.95     2273.96     16.01 o 
  -1   5  10      171.76      189.20      4.50 o 
   0   5  10      411.31      410.18      4.40 o 
   1   5  10      148.50      152.18      4.96 o 
   2   5  10       41.37       35.93      3.33 o 
   3   5  10        9.11       18.54      3.83 o 
   4   5  10      107.08      100.12      4.52 o 
   5   5  10     1120.57     1131.98     13.08 o 
   6   5  10      136.20      128.22      6.00 o 
   7   5  10       25.64       14.13      4.72 o 
   8   5  10       48.46       43.68      7.15 o 
   9   5  10       90.85       80.41      9.43 o 
  10   5  10       80.84       79.68      8.44 o 
 -13   6  10       48.33       18.04     14.31 o 
 -12   6  10        1.33       -1.42      2.38 o 
 -11   6  10       35.98       38.97      5.67 o 
 -10   6  10      171.34      156.04      6.38 o 
  -9   6  10       18.45       16.97      4.07 o 
  -8   6  10       38.12       35.43      4.19 o 
  -7   6  10       71.67       67.65      2.91 o 
  -6   6  10        6.19        7.08      2.37 o 
  -5   6  10       31.20       35.44      1.62 o 
  -4   6  10      312.39      342.80      3.50 o 
  -3   6  10       36.29       41.09      3.01 o 
  -2   6  10      646.78      722.20      7.62 o 
  -1   6  10     1804.34     1778.08     14.85 o 
   0   6  10     1920.36     1907.79     14.70 o 
   1   6  10      430.93      406.27      3.88 o 
   2   6  10      283.43      315.20      7.31 o 
   3   6  10      746.35      711.23     12.09 o 
   4   6  10      234.32      214.02      8.91 o 
   5   6  10        1.08        1.04      3.60 o 
   6   6  10      488.53      446.02     10.18 o 
   7   6  10      886.68      897.20     13.83 o 
   8   6  10       61.67       65.78      5.87 o 
   9   6  10        9.66       13.65      6.25 o 
 -12   7  10       44.45       29.68     12.35 o 
 -11   7  10      101.05      109.07     10.26 o 
 -10   7  10      168.97      174.07     10.54 o 
  -9   7  10      783.64      756.18     12.32 o 
  -8   7  10     2014.84     1932.28     20.46 o 
  -7   7  10     1029.76      989.15      9.01 o 
  -6   7  10      104.09      108.53      3.08 o 
  -5   7  10       79.76       88.31      2.99 o 
  -4   7  10      975.27     1033.98     10.64 o 
  -3   7  10      135.83      145.36      4.74 o 
  -2   7  10       57.99       59.68      4.73 o 
  -1   7  10     1116.41     1167.71     11.49 o 
   0   7  10     1053.55     1048.65     10.53 o 
   1   7  10       39.02       48.14      4.36 o 
   2   7  10       35.66       41.13      2.73 o 
   3   7  10      115.89      141.73      6.94 o 
   4   7  10      686.92      723.51     13.60 o 
   5   7  10       44.39       57.89      5.32 o 
   6   7  10       10.32       15.07      6.15 o 
   7   7  10      449.32      447.58     25.52 o 
   8   7  10      725.21      734.55     18.72 o 
   9   7  10      157.81      177.74     12.34 o 
 -11   8  10       16.73       21.73     11.90 o 
 -10   8  10       13.44       19.65      6.54 o 
  -9   8  10      234.41      226.84     13.33 o 
  -8   8  10     1213.81     1073.87     18.20 o 
  -7   8  10       31.15       30.93      2.90 o 
  -6   8  10      316.58      338.07      6.46 o 
  -5   8  10      114.59      127.15      4.29 o 
  -4   8  10      177.14      180.85      7.76 o 
  -3   8  10       43.23       39.56      3.56 o 
  -2   8  10     1808.57     1878.91     18.12 o 
  -1   8  10     1228.10     1285.43     12.57 o 
   0   8  10       19.89       22.71      4.06 o 
   1   8  10        3.67        5.67      2.64 o 
   2   8  10      196.00      202.68      7.09 o 
   3   8  10       81.59       70.30      8.21 o 
   4   8  10      631.96      628.19     14.58 o 
   5   8  10      184.40      154.63      7.58 o 
   6   8  10      319.73      309.79      9.58 o 
   7   8  10        5.03        6.89      5.12 o 
   8   8  10      339.76      354.30     14.42 o 
 -10   9  10       47.22       39.56     12.41 o 
  -9   9  10       55.13       35.84      6.56 o 
  -8   9  10      106.41      119.03      5.58 o 
  -7   9  10      226.01      233.28      4.88 o 
  -6   9  10        7.49        8.70      1.10 o 
  -5   9  10       57.81       55.19      4.57 o 
  -4   9  10       32.11       27.02      2.19 o 
  -3   9  10       61.99       67.54      2.80 o 
  -2   9  10       74.23       67.09      3.99 o 
  -1   9  10       11.82        8.65      2.70 o 
   0   9  10      267.01      289.75      7.13 o 
   1   9  10      863.25      891.41     11.12 o 
   2   9  10      270.93      289.78      7.45 o 
   3   9  10       29.41       20.70      2.67 o 
   4   9  10      274.85      273.76     10.27 o 
   5   9  10        2.05       -1.33      2.71 o 
   6   9  10       15.32       22.33      5.72 o 
   7   9  10      181.92      179.38     10.32 o 
  -9  10  10        9.80       -2.73      9.52 o 
  -8  10  10       71.31       59.52     16.98 o 
  -7  10  10       23.13       18.36     10.35 o 
  -6  10  10       57.49       37.35     17.18 o 
  -5  10  10       75.10       83.51      8.20 o 
  -4  10  10       22.50       18.32      4.57 o 
  -3  10  10      122.60      106.49      7.73 o 
  -2  10  10      745.58      745.74     23.32 o 
  -1  10  10      420.84      457.16     10.17 o 
   0  10  10       58.25       68.04      4.27 o 
   1  10  10      139.61      141.48      5.93 o 
   2  10  10      171.38      166.68     10.94 o 
   3  10  10      175.77      184.68     10.71 o 
   4  10  10      595.04      567.14     11.49 o 
   5  10  10      127.21      112.01      9.20 o 
  -7  11  10      116.42       84.98     56.87 o 
  -6  11  10      168.86      178.78     11.74 o 
  -5  11  10       25.58       30.22      6.85 o 
  -4  11  10      520.40      510.32     22.15 o 
  -3  11  10      272.50      254.60     14.91 o 
  -2  11  10      197.52      193.78      7.94 o 
  -1  11  10      353.44      359.68     11.54 o 
   0  11  10      122.50      142.69      7.41 o 
   1  11  10       30.94       21.31      4.91 o 
   2  11  10      162.04      151.98     16.41 o 
   3  11  10      182.81      195.26      9.06 o 
   4  11  10      417.65      427.36     11.48 o 
  -4  12  10        0.46       -2.02      5.15 o 
  -3  12  10      196.39      183.60     12.37 o 
  -2  12  10      332.73      331.30     26.97 o 
  -1  12  10      192.59      192.83     21.17 o 
   0  12  10        0.51       -2.16      6.15 o 
   1  12  10       97.38       94.81     10.13 o 
 -14   1  11        1.21        4.63      3.89 o 
 -13   1  11       20.09       19.10      4.85 o 
 -12   1  11      201.81      228.18      7.47 o 
 -11   1  11       22.56       15.33      3.81 o 
 -10   1  11      788.36      795.66     11.50 o 
  -9   1  11      808.83      827.78     11.88 o 
  -8   1  11     1971.44     1969.11     18.28 o 
  -7   1  11      350.45      388.34      6.10 o 
  -6   1  11     1820.82     2079.65     16.75 o 
  -5   1  11        8.77        6.85      1.64 o 
  -4   1  11     3502.08     3430.50     24.40 o 
  -3   1  11     3291.49     3318.98     18.04 o 
  -2   1  11     1176.74     1226.40      6.63 o 
  -1   1  11      415.33      384.98      3.02 o 
   0   1  11      995.52      947.85      5.86 o 
   1   1  11      127.59      180.72      2.74 o 
   2   1  11        8.66        8.17      1.95 o 
   3   1  11      795.21      763.98      9.34 o 
   4   1  11     3449.80     3353.44     33.30 o 
   5   1  11        6.73        6.26      3.51 o 
   6   1  11      199.59      187.08     10.79 o 
   7   1  11      937.77      845.95     17.51 o 
   8   1  11      116.83      122.11      8.76 o 
   9   1  11      228.26      217.22     11.88 o 
  10   1  11       81.40       82.49      8.71 o 
  11   1  11       59.73       60.47     10.10 o 
 -14   2  11      146.28      183.52     11.66 o 
 -13   2  11       84.90      114.92      6.11 o 
 -12   2  11       99.74      145.33      7.07 o 
 -11   2  11      172.20      163.26      5.69 o 
 -10   2  11     2349.09     2255.30     27.60 o 
  -9   2  11       51.69       36.07      3.42 o 
  -8   2  11     1485.51     1530.75     15.07 o 
  -7   2  11       20.80       30.73      2.14 o 
  -6   2  11      975.52      853.40      7.39 o 
  -5   2  11      352.80      320.22      3.99 o 
  -4   2  11        6.11        4.44      0.39 o 
  -3   2  11      509.04      419.17      3.09 o 
  -2   2  11     1572.80     1762.54      8.09 o 
  -1   2  11     1546.79     1446.96      8.42 o 
   0   2  11      814.35      693.72      5.88 o 
   1   2  11      808.03      779.81      6.90 o 
   2   2  11     2225.31     2240.50     17.51 o 
   3   2  11      237.69      212.12      5.90 o 
   4   2  11      660.95      651.99     11.74 o 
   5   2  11       23.32       21.25      4.76 o 
   6   2  11     1322.10     1335.13     20.26 o 
   7   2  11      397.21      396.80     16.34 o 
   8   2  11      628.92      630.36     14.81 o 
   9   2  11        4.49        8.77      6.28 o 
  10   2  11      303.89      302.09     12.95 o 
  11   2  11        1.62        1.24      5.48 o 
 -14   3  11       44.27       46.30      5.72 o 
 -13   3  11        9.19       10.41      3.79 o 
 -12   3  11     1263.63     1300.89     20.92 o 
 -11   3  11       95.49       91.78      4.69 o 
 -10   3  11       33.42       28.36      3.31 o 
  -9   3  11      197.25      203.08      5.12 o 
  -8   3  11       17.22       17.31      2.32 o 
  -7   3  11      257.76      251.99      3.17 o 
  -6   3  11      413.88      338.41      6.29 o 
  -5   3  11     2989.34     3083.14     29.82 o 
  -4   3  11     2816.39     2893.01     21.57 o 
  -3   3  11       49.09       68.23      2.09 o 
  -2   3  11      112.18      139.22      2.22 o 
  -1   3  11      391.06      353.52      3.04 o 
   0   3  11      169.07      139.72      4.81 o 
   1   3  11      548.73      510.60      7.71 o 
   2   3  11        1.33        2.42      1.93 o 
   3   3  11        0.91        3.17      2.52 o 
   4   3  11       75.74       93.84      5.52 o 
   5   3  11       15.55       14.39      4.09 o 
   6   3  11     2043.96     2023.35     24.65 o 
   7   3  11      431.42      409.34     11.12 o 
   8   3  11       22.39       29.33      7.11 o 
   9   3  11        8.88       10.31      6.02 o 
  10   3  11      109.07      107.18     10.44 o 
 -14   4  11       89.75       88.14     11.03 o 
 -13   4  11        9.88        8.88      4.31 o 
 -12   4  11        1.29        1.41      2.83 o 
 -11   4  11       12.72        4.88      3.46 o 
 -10   4  11      942.88      912.62     11.06 o 
  -9   4  11       10.94        9.72      2.47 o 
  -8   4  11     1951.84     1906.41     14.42 o 
  -7   4  11      413.77      384.18      6.73 o 
  -6   4  11      281.14      285.91      8.55 o 
  -5   4  11      169.20      159.92      5.88 o 
  -4   4  11       57.53       72.99      2.39 o 
  -3   4  11     3517.91     3860.92     27.54 o 
  -2   4  11     2788.45     2958.72     21.57 o 
  -1   4  11       51.79       75.22      3.16 o 
   0   4  11      156.57      200.28      2.71 o 
   1   4  11       52.36       53.13      3.67 o 
   2   4  11        5.40        6.23      3.06 o 
   3   4  11       86.68       77.95      4.11 o 
   4   4  11      511.10      537.56      8.48 o 
   5   4  11      262.63      211.87      8.02 o 
   6   4  11     1263.03     1163.22     17.36 o 
   7   4  11        0.27        0.55      3.56 o 
   8   4  11       10.12       12.84      5.49 o 
   9   4  11       28.10       39.83      7.73 o 
  10   4  11       68.51       82.46     11.09 o 
 -13   5  11       83.95       68.99     10.31 o 
 -12   5  11      308.37      297.22      6.91 o 
 -11   5  11       70.85       61.55      3.17 o 
 -10   5  11       62.56       54.12      2.48 o 
  -9   5  11      144.63      157.62      5.51 o 
  -8   5  11      471.59      496.70      7.85 o 
  -7   5  11      696.24      709.21      7.15 o 
  -6   5  11     2363.09     2368.28     29.35 o 
  -5   5  11      981.07      990.49     15.63 o 
  -4   5  11      183.42      194.01      2.80 o 
  -3   5  11     1857.31     1956.00     16.58 o 
  -2   5  11     4580.35     4661.21     33.17 o 
  -1   5  11      842.49      772.10      6.86 o 
   0   5  11     1511.82     1579.28     17.27 o 
   1   5  11      412.67      412.72      6.83 o 
   2   5  11     1142.12     1174.93     15.29 o 
   3   5  11      143.33      131.53      5.22 o 
   4   5  11      472.49      455.64      7.74 o 
   5   5  11      722.04      708.82     11.01 o 
   6   5  11      688.88      738.56     11.31 o 
   7   5  11      290.60      298.14     11.68 o 
   8   5  11       16.15       22.72      5.70 o 
   9   5  11      158.58      180.08     11.20 o 
  10   5  11      188.54      228.16     13.99 o 
 -13   6  11      179.06      185.70     17.75 o 
 -12   6  11      732.09      780.93     21.05 o 
 -11   6  11      515.33      504.59     12.47 o 
 -10   6  11       70.96       66.19      6.23 o 
  -9   6  11        6.49        9.42      3.20 o 
  -8   6  11     1443.84     1432.71     12.71 o 
  -7   6  11      843.30      839.68     10.61 o 
  -6   6  11      595.12      577.31     14.13 o 
  -5   6  11      736.92      698.57     14.98 o 
  -4   6  11        7.24        4.55      0.88 o 
  -3   6  11       11.95        6.45      1.85 o 
  -2   6  11      592.32      579.31      6.42 o 
  -1   6  11       85.28       86.08      3.75 o 
   0   6  11       36.65       40.48      3.21 o 
   1   6  11      189.28      210.88      6.23 o 
   2   6  11     2022.89     2010.00     20.26 o 
   3   6  11      889.23      889.04     11.76 o 
   4   6  11     2838.93     2884.81     33.51 o 
   5   6  11       17.05       24.26      4.89 o 
   6   6  11       68.33       48.47      5.45 o 
   7   6  11       82.50       89.50      5.98 o 
   8   6  11      530.50      531.72     11.52 o 
   9   6  11      206.17      208.61     10.45 o 
 -12   7  11       84.76       59.90     22.85 o 
 -11   7  11        3.02        1.33      5.04 o 
 -10   7  11      374.16      349.13     16.98 o 
  -9   7  11      152.75      160.58      3.91 o 
  -8   7  11       14.14       15.35      3.77 o 
  -7   7  11      544.08      478.66     14.15 o 
  -6   7  11      511.57      497.51     10.66 o 
  -5   7  11     1322.32     1279.39     26.24 o 
  -4   7  11     1739.24     1642.95     13.04 o 
  -3   7  11      150.71      169.82      5.12 o 
  -2   7  11     1658.87     1707.43     14.17 o 
  -1   7  11        2.98        1.78      2.22 o 
   0   7  11      784.59      820.64      9.83 o 
   1   7  11     1312.12     1291.46     14.49 o 
   2   7  11      426.77      395.93      9.22 o 
   3   7  11      701.31      697.67     12.76 o 
   4   7  11      835.52      818.67     12.50 o 
   5   7  11       37.51       49.11      6.08 o 
   6   7  11      136.82      142.72      8.43 o 
   7   7  11      100.42      102.78     10.05 o 
   8   7  11      356.08      348.41     11.77 o 
 -11   8  11       20.26       13.78     13.48 o 
 -10   8  11       12.51       32.90     10.17 o 
  -9   8  11      148.10      147.45     18.45 o 
  -8   8  11       21.67       24.03      8.52 o 
  -7   8  11      176.67      148.45      7.76 o 
  -6   8  11      328.44      305.44      8.20 o 
  -5   8  11      625.17      603.32     18.58 o 
  -4   8  11      160.50      158.92      4.12 o 
  -3   8  11        2.15        0.94      2.25 o 
  -2   8  11      440.96      412.59      8.79 o 
  -1   8  11        1.24        0.14      1.66 o 
   0   8  11        0.73        2.39      2.74 o 
   1   8  11       14.68       16.10      3.34 o 
   2   8  11        0.65        1.28      1.34 o 
   3   8  11      132.87      117.72      4.44 o 
   4   8  11      312.23      337.47      9.56 o 
   5   8  11      158.93      174.28      7.46 o 
   6   8  11       10.32       10.46      6.33 o 
   7   8  11       12.65       16.57      5.40 o 
 -10   9  11      587.16      611.26     33.33 o 
  -9   9  11      175.73      181.90     21.01 o 
  -8   9  11      567.94      549.97     25.98 o 
  -7   9  11      100.87      101.61      8.55 o 
  -6   9  11      457.71      455.37     12.62 o 
  -5   9  11      519.77      501.91     19.64 o 
  -4   9  11     1295.00     1249.88     28.58 o 
  -3   9  11      584.34      528.92      8.92 o 
  -2   9  11       31.68       26.07      3.75 o 
  -1   9  11        2.68       -0.48      1.98 o 
   0   9  11       86.05      115.99      4.61 o 
   1   9  11      523.38      548.66      8.78 o 
   2   9  11      372.15      370.79      8.32 o 
   3   9  11       22.44       18.45      4.16 o 
   4   9  11       18.44       15.38      6.06 o 
   5   9  11       78.22       81.01      6.38 o 
   6   9  11       63.23       73.10      6.88 o 
  -9  10  11      100.16      118.55     20.84 o 
  -8  10  11      586.25      608.39     32.80 o 
  -7  10  11      256.83      280.81     35.43 o 
  -6  10  11       67.34       79.19     11.67 o 
  -5  10  11       47.05       55.58     10.42 o 
  -4  10  11      207.62      185.77     13.31 o 
  -3  10  11      351.21      324.07     11.17 o 
  -2  10  11      988.48      947.64     30.34 o 
  -1  10  11      222.68      209.72      7.53 o 
   0  10  11       49.02       47.98      4.45 o 
   1  10  11      288.16      301.06      8.27 o 
   2  10  11      726.13      742.48     12.07 o 
   3  10  11      459.87      443.56     10.05 o 
   4  10  11      565.34      601.90     13.73 o 
   5  10  11      109.90      130.80      7.67 o 
  -7  11  11        4.05        3.96      7.05 o 
  -6  11  11       47.93       29.86     10.38 o 
  -5  11  11       19.73       26.91      8.08 o 
  -4  11  11       25.76       34.80      7.80 o 
  -3  11  11       56.75       67.79      8.17 o 
  -2  11  11       24.83       32.48      6.81 o 
  -1  11  11       20.52       17.88      7.07 o 
   0  11  11        7.88        1.18      3.39 o 
   1  11  11      107.46       95.63     10.04 o 
   2  11  11      389.23      414.40      9.78 o 
   3  11  11       91.68      106.63      9.34 o 
  -3  12  11        9.17        6.49      5.91 o 
  -2  12  11       39.49       43.46     11.63 o 
  -1  12  11        0.74        0.69      3.19 o 
   0  12  11        8.23       -2.54      4.18 o 
 -14   0  12      102.02       76.32     10.58 o 
 -13   0  12      496.16      572.71     17.70 o 
 -12   0  12       92.59       92.52      7.59 o 
 -11   0  12      126.18      143.44      7.81 o 
 -10   0  12      422.98      409.57     10.59 o 
  -9   0  12      481.31      462.59     10.47 o 
  -8   0  12      348.49      364.96     10.26 o 
  -7   0  12     7796.16     8334.88     96.82 o 
  -6   0  12     1292.63     1365.66     13.31 o 
  -5   0  12      889.29      896.92     11.01 o 
  -4   0  12       12.28        8.75      2.60 o 
  -3   0  12     3061.89     3008.09     20.79 o 
  -2   0  12     3124.82     3002.58     23.53 o 
  -1   0  12       34.59       38.62      1.90 o 
   0   0  12     5782.33     5789.45     50.19 o 
   1   0  12     6509.18     6652.21     59.51 o 
   2   0  12    14287.84    15390.57    199.72 o 
   3   0  12     3568.54     3823.43     49.58 o 
   4   0  12      337.37      300.64     13.49 o 
   5   0  12     2583.99     2405.51     35.05 o 
   6   0  12      162.31      156.14     11.25 o 
   7   0  12      267.14      211.40     11.93 o 
   8   0  12      600.86      549.62     18.41 o 
   9   0  12      338.27      347.34     18.84 o 
  10   0  12      178.77      169.96     14.44 o 
 -14   1  12       90.55       43.54     23.60 o 
 -13   1  12      128.34      139.95      6.68 o 
 -12   1  12       42.46       45.04      5.41 o 
 -11   1  12      314.24      340.87      8.44 o 
 -10   1  12       40.92       35.99      4.02 o 
  -9   1  12      564.99      538.35      8.85 o 
  -8   1  12       57.03       46.34      3.13 o 
  -7   1  12     1405.83     1472.21     13.78 o 
  -6   1  12     1802.76     1730.37     13.01 o 
  -5   1  12      123.04      108.77      3.27 o 
  -4   1  12       33.72       11.59      0.89 o 
  -3   1  12       30.76       12.13      1.09 o 
  -2   1  12     7245.09     7517.73     45.80 o 
  -1   1  12     3389.49     3581.07     20.22 o 
   0   1  12        1.55        1.37      1.04 o 
   1   1  12      490.59      440.63      4.11 o 
   2   1  12      282.02      265.44      4.74 o 
   3   1  12     1454.81     1474.66     14.82 o 
   4   1  12      102.25      122.76      6.58 o 
   5   1  12        2.74        5.82      3.52 o 
   6   1  12       31.48       39.38      5.53 o 
   7   1  12       31.91       41.01      5.78 o 
   8   1  12        0.79       -1.72      4.12 o 
   9   1  12      263.54      266.55     11.33 o 
  10   1  12       28.10       21.99      7.34 o 
 -14   2  12       15.49       16.64      5.77 o 
 -13   2  12       59.80       58.77      4.76 o 
 -12   2  12       54.23       58.69      5.12 o 
 -11   2  12      532.62      586.25      8.93 o 
 -10   2  12      544.59      522.78      9.37 o 
  -9   2  12        3.99        6.87      3.98 o 
  -8   2  12      481.96      494.16      6.70 o 
  -7   2  12      823.46      846.58      7.59 o 
  -6   2  12      363.13      325.38      3.92 o 
  -5   2  12       19.58       25.03      2.33 o 
  -4   2  12     1522.19     1668.99     10.72 o 
  -3   2  12      512.89      579.86      3.73 o 
  -2   2  12     1237.80     1298.18      6.65 o 
  -1   2  12      787.99      838.64      5.95 o 
   0   2  12      594.91      566.70      4.83 o 
   1   2  12      702.49      707.41      5.92 o 
   2   2  12       10.14       10.90      2.12 o 
   3   2  12      266.69      293.23      5.91 o 
   4   2  12      120.02      112.50      5.32 o 
   5   2  12      257.33      252.90      8.18 o 
   6   2  12      122.18      126.52      7.39 o 
   7   2  12      345.89      331.40     11.31 o 
   8   2  12        8.96        6.83      4.67 o 
   9   2  12       10.76       11.60      5.99 o 
  10   2  12        0.18        7.42      5.65 o 
 -14   3  12       28.23       35.62      5.10 o 
 -13   3  12      276.39      290.64     10.09 o 
 -12   3  12      323.59      330.74     13.87 o 
 -11   3  12      314.68      321.93      6.18 o 
 -10   3  12        9.02        7.82      3.02 o 
  -9   3  12      147.51      164.06      5.42 o 
  -8   3  12       13.13       11.90      1.76 o 
  -7   3  12       16.91       13.90      2.42 o 
  -6   3  12     1805.62     1772.78     19.57 o 
  -5   3  12     1268.52     1327.11     11.71 o 
  -4   3  12       49.33       35.49      1.99 o 
  -3   3  12     2839.70     3325.49     24.21 o 
  -2   3  12       67.41       58.94      1.65 o 
  -1   3  12     1506.65     1616.25      9.67 o 
   0   3  12      793.24      716.53      5.64 o 
   1   3  12       57.71       75.82      3.17 o 
   2   3  12      115.96      182.68      4.94 o 
   3   3  12     3100.03     3157.51     28.57 o 
   4   3  12     2539.18     2483.36     21.42 o 
   5   3  12      453.37      458.36     10.93 o 
   6   3  12       93.77       96.40      6.50 o 
   7   3  12       48.71       46.19      6.23 o 
   8   3  12      105.94      125.45      9.31 o 
   9   3  12      425.31      445.74     12.81 o 
  10   3  12      201.34      178.70     10.80 o 
 -14   4  12      100.69      104.96      6.36 o 
 -13   4  12      843.42      903.82     28.59 o 
 -12   4  12      544.95      510.01      9.32 o 
 -11   4  12      237.27      242.37      9.19 o 
 -10   4  12       94.25      105.92      4.25 o 
  -9   4  12     1939.22     1993.89     18.81 o 
  -8   4  12     1423.89     1427.02     16.54 o 
  -7   4  12     4277.48     4167.42     49.79 o 
  -6   4  12      941.49      918.75     17.03 o 
  -5   4  12     3690.28     3638.19     39.30 o 
  -4   4  12     1241.52     1126.31     10.72 o 
  -3   4  12      480.44      549.91      4.82 o 
  -2   4  12      175.34      173.12      3.09 o 
  -1   4  12       10.67       18.71      1.71 o 
   0   4  12     2738.44     2725.39     21.09 o 
   1   4  12       12.01       14.85      3.52 o 
   2   4  12      115.63      139.70      4.99 o 
   3   4  12      447.89      455.29      8.53 o 
   4   4  12      165.76      164.53      5.93 o 
   5   4  12     2196.87     2187.70     20.97 o 
   6   4  12      363.57      402.03     10.77 o 
   7   4  12       66.38       67.68      7.09 o 
   8   4  12        2.61       -1.22      4.10 o 
   9   4  12      130.72      136.09      9.13 o 
  10   4  12      565.94      614.86     20.77 o 
 -13   5  12       11.19       10.91      7.23 o 
 -12   5  12        8.67        6.34      3.47 o 
 -11   5  12      313.86      326.88      7.13 o 
 -10   5  12       41.64       41.29      3.21 o 
  -9   5  12      427.92      398.12      7.33 o 
  -8   5  12       52.29       44.76      3.57 o 
  -7   5  12       44.41       48.21      5.53 o 
  -6   5  12        0.71        1.84      3.40 o 
  -5   5  12      609.44      521.79      6.56 o 
  -4   5  12        3.57       10.19      1.62 o 
  -3   5  12       16.80       19.93      2.37 o 
  -2   5  12     1507.11     1636.45     11.56 o 
  -1   5  12     1741.86     1773.65     13.55 o 
   0   5  12      150.08      150.15      2.61 o 
   1   5  12      263.61      249.41      5.33 o 
   2   5  12       48.55       42.58      3.99 o 
   3   5  12       10.45       16.75      3.80 o 
   4   5  12      726.15      721.13      9.84 o 
   5   5  12      676.40      628.49      9.94 o 
   6   5  12      570.01      520.03     10.43 o 
   7   5  12       43.73       34.89      4.95 o 
   8   5  12      102.88       94.64      6.65 o 
   9   5  12       91.71       96.57      9.34 o 
 -13   6  12       31.43       33.69      8.31 o 
 -12   6  12      792.60      806.55     30.99 o 
 -11   6  12       60.49       80.03     10.13 o 
 -10   6  12      133.60      124.94      6.89 o 
  -9   6  12       17.93       14.13      2.39 o 
  -8   6  12      634.27      614.47     15.40 o 
  -7   6  12     1498.17     1404.24     20.65 o 
  -6   6  12       36.24       45.04      6.77 o 
  -5   6  12      194.68      210.51      4.55 o 
  -4   6  12      426.25      417.29     11.07 o 
  -3   6  12      266.89      266.54      4.84 o 
  -2   6  12      141.66      137.40      2.89 o 
  -1   6  12      992.78      963.84      8.08 o 
   0   6  12     1546.08     1488.66     13.58 o 
   1   6  12       68.69       92.79      4.33 o 
   2   6  12        0.52        3.31      2.90 o 
   3   6  12      356.22      352.74     12.06 o 
   4   6  12       43.24       45.49      4.78 o 
   5   6  12       34.75       29.14      6.03 o 
   6   6  12      414.67      468.55     11.20 o 
   7   6  12      252.74      267.73     10.29 o 
   8   6  12        0.33       -1.32      3.80 o 
   9   6  12       69.16       66.00      6.97 o 
 -12   7  12        1.19       -0.29     11.22 o 
 -11   7  12        3.18        5.70      7.11 o 
 -10   7  12        5.90        2.42      4.64 o 
  -9   7  12        2.26       -2.47      5.80 o 
  -8   7  12      286.21      250.46     10.97 o 
  -7   7  12      602.36      607.61     15.05 o 
  -6   7  12      731.37      687.12     12.72 o 
  -5   7  12      525.88      515.74     13.71 o 
  -4   7  12        6.67       10.24      1.15 o 
  -3   7  12      133.90      160.68     11.62 o 
  -2   7  12     1456.97     1402.77     12.98 o 
  -1   7  12      862.93      767.55      7.55 o 
   0   7  12     1536.98     1592.81     14.92 o 
   1   7  12      852.46      948.56     13.21 o 
   2   7  12     1100.81     1068.85     19.47 o 
   3   7  12      374.70      368.04      8.21 o 
   4   7  12      794.67      775.55     13.09 o 
   5   7  12      260.56      257.29      8.45 o 
   6   7  12      116.73      104.00      8.38 o 
   7   7  12       71.30       62.85      7.60 o 
   8   7  12        8.49        8.64      5.48 o 
 -11   8  12       46.23       51.10     13.49 o 
 -10   8  12      348.98      334.32     13.37 o 
  -9   8  12      471.37      476.26     24.66 o 
  -8   8  12      586.21      608.10     15.22 o 
  -7   8  12      359.77      342.76      9.97 o 
  -6   8  12      271.67      234.18     12.04 o 
  -5   8  12      490.72      462.84     29.33 o 
  -4   8  12       22.49        8.29      1.73 o 
  -3   8  12      168.49      183.77      5.96 o 
  -2   8  12      782.86      745.57     10.63 o 
  -1   8  12        1.40        2.38      2.12 o 
   0   8  12       57.03       65.91      4.99 o 
   1   8  12      379.70      422.23      7.69 o 
   2   8  12      864.44      836.06     17.07 o 
   3   8  12      594.71      557.62     17.63 o 
   4   8  12       99.16       87.72      5.97 o 
   5   8  12      153.08      163.60      8.05 o 
   6   8  12        9.20        8.54      5.33 o 
   7   8  12      195.91      211.69     11.33 o 
 -10   9  12       26.21       34.06     13.14 o 
  -9   9  12      159.41      187.23     17.87 o 
  -8   9  12        1.02        2.81      5.83 o 
  -7   9  12       57.37       53.47      7.14 o 
  -6   9  12        8.73        5.56      7.30 o 
  -5   9  12        0.03       -0.06      2.50 o 
  -4   9  12      163.72      140.58      3.94 o 
  -3   9  12        4.71        7.41      2.70 o 
  -2   9  12      410.64      402.54     10.22 o 
  -1   9  12      195.46      205.40      5.78 o 
   0   9  12        3.64        2.68      2.63 o 
   1   9  12       76.62       53.73      5.52 o 
   2   9  12        6.98       12.02      3.75 o 
   3   9  12        2.32        2.82      3.37 o 
   4   9  12       20.21       24.51      4.98 o 
   5   9  12        0.77        3.41      4.29 o 
   6   9  12       42.71       39.44      7.65 o 
  -9  10  12      285.26      284.98     22.28 o 
  -8  10  12      478.87      483.61     31.02 o 
  -7  10  12       42.11       39.58     28.29 o 
  -6  10  12        1.01       -0.44      4.72 o 
  -5  10  12        1.70        7.46      5.50 o 
  -4  10  12       86.70       91.60     11.13 o 
  -3  10  12      197.40      184.99      8.32 o 
  -2  10  12      639.72      622.16     23.69 o 
  -1  10  12       81.31       96.60      9.28 o 
   0  10  12       57.14       70.98      5.98 o 
   1  10  12      158.25      172.09      7.62 o 
   2  10  12       15.96       11.31      3.68 o 
   3  10  12       59.82       53.89      6.27 o 
   4  10  12      548.26      555.06     12.42 o 
   5  10  12        4.28        3.95      3.98 o 
  -7  11  12      174.37      171.08     12.15 o 
  -6  11  12      344.85      369.86     16.70 o 
  -5  11  12      545.07      524.71     22.05 o 
  -4  11  12      217.33      208.13     15.97 o 
  -3  11  12       65.30      184.53     72.37 o 
  -2  11  12      186.75      190.29     17.63 o 
  -1  11  12      315.61      357.71     19.90 o 
   0  11  12      355.80      357.75     12.07 o 
   1  11  12        1.87        1.40      3.57 o 
   2  11  12      108.37       96.61      8.93 o 
   3  11  12      276.48      278.46      8.63 o 
 -14   1  13        4.74        7.20      3.73 o 
 -13   1  13       13.50       12.57      4.03 o 
 -12   1  13      626.18      623.64     11.91 o 
 -11   1  13     1413.97     1375.30     17.47 o 
 -10   1  13     2201.43     2179.32     22.50 o 
  -9   1  13      606.90      674.87      8.55 o 
  -8   1  13      785.57      814.27     10.43 o 
  -7   1  13      114.44      132.23      3.11 o 
  -6   1  13      455.64      431.08      4.18 o 
  -5   1  13      353.67      432.44      6.03 o 
  -4   1  13      463.16      436.51      3.51 o 
  -3   1  13       53.77       29.55      1.75 o 
  -2   1  13     3541.44     3614.82     20.71 o 
  -1   1  13     2322.55     2472.01     13.92 o 
   0   1  13      478.24      463.57      4.15 o 
   1   1  13     1667.17     1703.83     11.61 o 
   2   1  13     7839.21     8271.78     62.81 o 
   3   1  13     1067.20     1044.05     12.99 o 
   4   1  13       18.20       22.15      4.05 o 
   5   1  13       43.71       53.93      5.21 o 
   6   1  13      203.91      211.41      8.52 o 
   7   1  13      580.94      550.20     12.47 o 
   8   1  13      423.15      401.02     11.80 o 
   9   1  13        4.22        7.20      6.17 o 
  10   1  13      168.98      165.76     10.50 o 
 -14   2  13      174.86      196.29     15.42 o 
 -13   2  13       59.15       77.33     11.34 o 
 -12   2  13      118.39      145.50     10.52 o 
 -11   2  13      757.31      733.30     11.61 o 
 -10   2  13     2042.05     2077.11     19.31 o 
  -9   2  13        4.54       10.53      2.61 o 
  -8   2  13       39.82       50.58      2.38 o 
  -7   2  13      657.92      647.75      6.16 o 
  -6   2  13     2388.06     2345.18     17.48 o 
  -5   2  13      750.36      713.49      5.05 o 
  -4   2  13     2575.28     2573.74     35.89 o 
  -3   2  13     1545.79     1553.93     10.40 o 
  -2   2  13     3425.90     3685.31     18.92 o 
  -1   2  13       21.78       37.39      1.56 o 
   0   2  13     2753.72     2718.56     18.24 o 
   1   2  13       23.57       22.90      1.76 o 
   2   2  13       56.02       50.14      3.05 o 
   3   2  13     1361.53     1361.91     13.80 o 
   4   2  13      478.42      488.30      9.03 o 
   5   2  13     1564.07     1528.62     21.15 o 
   6   2  13     1127.98     1083.10     16.09 o 
   7   2  13      594.86      549.06     13.17 o 
   8   2  13      359.03      352.06     12.20 o 
   9   2  13      392.75      416.84     12.69 o 
  10   2  13       81.06       90.12      9.06 o 
 -14   3  13        3.19        1.20      2.85 o 
 -13   3  13        5.31        2.62      3.48 o 
 -12   3  13      440.19      436.09      8.75 o 
 -11   3  13       61.12       69.52      3.62 o 
 -10   3  13        7.05        8.55      2.22 o 
  -9   3  13       11.63       17.04      2.04 o 
  -8   3  13     1658.09     1694.00     19.43 o 
  -7   3  13      607.02      593.18      8.36 o 
  -6   3  13       94.21      110.44      5.35 o 
  -5   3  13     1105.67     1149.21     10.68 o 
  -4   3  13     2554.44     2760.05     21.11 o 
  -3   3  13       11.95        9.70      1.21 o 
  -2   3  13     1521.35     1730.90      9.30 o 
  -1   3  13     1639.71     1601.64      9.52 o 
   0   3  13     2874.90     2997.23     20.72 o 
   1   3  13      299.78      331.15      4.66 o 
   2   3  13      165.34      147.87      4.73 o 
   3   3  13       55.14       41.41      3.40 o 
   4   3  13      883.91      827.91     10.90 o 
   5   3  13        2.11        0.26      2.59 o 
   6   3  13       12.02       20.83      5.46 o 
   7   3  13      253.78      245.98     10.94 o 
   8   3  13        9.93       17.15      7.42 o 
   9   3  13       96.91       94.81      8.44 o 
  10   3  13       50.62       65.52     10.20 o 
 -14   4  13        0.10        1.30      8.25 o 
 -13   4  13       88.99      129.12      6.03 o 
 -12   4  13      255.26      274.11      6.69 o 
 -11   4  13       88.25       80.89      3.05 o 
 -10   4  13        5.66        6.61      2.28 o 
  -9   4  13      252.19      258.46      3.70 o 
  -8   4  13      497.72      535.97      6.43 o 
  -7   4  13     1062.57     1059.77     15.86 o 
  -6   4  13      451.31      452.66     10.44 o 
  -5   4  13      118.86      105.30      3.33 o 
  -4   4  13     1750.97     1828.49     14.81 o 
  -3   4  13      651.60      649.55     11.37 o 
  -2   4  13     3200.52     3151.33     19.43 o 
  -1   4  13     2620.75     2646.32     18.66 o 
   0   4  13      153.06      123.67      3.20 o 
   1   4  13       85.51       84.71      3.06 o 
   2   4  13      381.88      365.23      7.97 o 
   3   4  13      142.44      141.30      5.16 o 
   4   4  13        0.42        1.38      2.63 o 
   5   4  13      259.55      254.78      7.49 o 
   6   4  13       20.42       15.86      4.10 o 
   7   4  13        3.21        1.96      4.04 o 
   8   4  13       16.30        8.89      5.15 o 
   9   4  13       21.38       24.30      7.33 o 
 -13   5  13      162.76      151.13     11.96 o 
 -12   5  13      829.08      753.89     33.95 o 
 -11   5  13      208.42      192.72      4.18 o 
 -10   5  13      574.27      552.58     10.62 o 
  -9   5  13      801.73      791.17      9.07 o 
  -8   5  13      972.09      969.03     16.35 o 
  -7   5  13      227.01      242.64      8.57 o 
  -6   5  13      751.17      753.23     15.88 o 
  -5   5  13     2839.53     2783.59     24.47 o 
  -4   5  13      809.93      772.90     12.24 o 
  -3   5  13       78.80       53.97      4.19 o 
  -2   5  13      119.66      105.22      3.08 o 
  -1   5  13     3237.10     3342.50     22.48 o 
   0   5  13     2721.51     2800.65     24.04 o 
   1   5  13     2794.83     2740.98     23.33 o 
   2   5  13       55.71       60.77      4.11 o 
   3   5  13      661.38      667.37     10.20 o 
   4   5  13      204.43      225.35      7.78 o 
   5   5  13     1188.05     1151.01     15.39 o 
   6   5  13     1120.57     1074.35     18.74 o 
   7   5  13       12.73        8.62      4.32 o 
   8   5  13      179.88      186.15      8.96 o 
   9   5  13      187.08      191.24      9.06 o 
 -13   6  13      178.75      210.87     14.75 o 
 -12   6  13       67.87       58.15      8.81 o 
 -11   6  13      183.83      184.99     10.58 o 
 -10   6  13      709.58      726.41     20.93 o 
  -9   6  13       21.49       20.96      5.72 o 
  -8   6  13        3.08        3.97      4.74 o 
  -7   6  13       28.22       21.89      6.46 o 
  -6   6  13     2712.00     2730.66     35.90 o 
  -5   6  13     2516.45     2371.67     58.97 o 
  -4   6  13      792.45      787.03     16.03 o 
  -3   6  13     1284.70     1311.11     14.58 o 
  -2   6  13      214.91      225.43      4.68 o 
  -1   6  13       39.70       34.72      2.73 o 
   0   6  13     3722.82     3687.61     31.12 o 
   1   6  13     1805.11     1829.55     19.59 o 
   2   6  13      141.31      135.56      5.79 o 
   3   6  13        1.68       -2.43      3.20 o 
   4   6  13      209.27      191.31      6.90 o 
   5   6  13       59.52       66.08      5.76 o 
   6   6  13      531.53      541.40     13.24 o 
   7   6  13      209.71      187.52      7.86 o 
   8   6  13       64.75       51.51      6.80 o 
 -12   7  13        0.52       -4.74      9.42 o 
 -11   7  13       14.84       20.32      7.58 o 
 -10   7  13       63.89       61.95      7.88 o 
  -9   7  13        0.73       -0.63      3.94 o 
  -8   7  13      413.48      433.57     15.09 o 
  -7   7  13       16.42       14.20      5.67 o 
  -6   7  13      185.16      160.72      4.37 o 
  -5   7  13     1214.63     1149.17     26.46 o 
  -4   7  13        2.33       -2.92      4.32 o 
  -3   7  13     1089.40     1005.05     14.52 o 
  -2   7  13       28.34       18.82      2.07 o 
  -1   7  13      128.12      131.58      4.03 o 
   0   7  13       73.43       64.81      4.25 o 
   1   7  13      132.78      133.10      5.11 o 
   2   7  13      643.31      633.25     12.71 o 
   3   7  13      282.77      245.87      7.20 o 
   4   7  13       64.69       69.70      6.41 o 
   5   7  13      171.19      187.53     10.92 o 
   6   7  13      368.71      378.04     11.77 o 
   7   7  13      165.77      160.84     12.65 o 
   8   7  13       40.52       42.93      7.86 o 
 -11   8  13      145.25      126.72     16.43 o 
 -10   8  13       42.45       38.02      8.30 o 
  -9   8  13       35.62       37.88      9.16 o 
  -8   8  13       18.00       12.73      6.05 o 
  -7   8  13        2.04        4.49      2.51 o 
  -6   8  13      632.46      605.61     16.09 o 
  -5   8  13        0.61       -1.67      4.28 o 
  -4   8  13      202.33      197.39      9.86 o 
  -3   8  13      112.27      100.56      3.49 o 
  -2   8  13       19.67       14.69      3.21 o 
  -1   8  13        2.97        5.68      2.47 o 
   0   8  13      139.03      135.27      5.20 o 
   1   8  13       93.32      102.22      4.61 o 
   2   8  13      860.79      863.37     29.72 o 
   3   8  13      318.64      281.92     14.57 o 
   4   8  13      247.46      246.16      8.58 o 
   5   8  13       25.66       31.30      5.69 o 
   6   8  13      193.21      215.55     10.14 o 
   7   8  13      343.44      351.38     12.16 o 
 -10   9  13      196.16      195.12     19.14 o 
  -9   9  13      363.85      385.12     26.79 o 
  -8   9  13      207.87      224.87     11.22 o 
  -7   9  13        1.59        3.75      4.89 o 
  -6   9  13      141.51      176.16     37.24 o 
  -5   9  13       11.10       20.92      6.41 o 
  -4   9  13       27.73       35.17      8.17 o 
  -3   9  13       42.87       33.69      4.32 o 
  -2   9  13     1247.50     1209.43     20.27 o 
  -1   9  13      525.37      531.38      8.34 o 
   0   9  13      341.30      373.68      7.57 o 
   1   9  13      349.54      408.97      9.66 o 
   2   9  13      791.14      830.30     12.35 o 
   3   9  13      788.45      769.84     12.68 o 
   4   9  13      204.37      213.45      9.99 o 
   5   9  13        4.36        7.68      4.80 o 
   6   9  13        9.38       17.34      6.40 o 
  -8  10  13       10.85        2.43      9.27 o 
  -7  10  13       28.56       20.45     15.42 o 
  -6  10  13      333.50      302.09     13.64 o 
  -5  10  13      148.06      156.27     22.76 o 
  -4  10  13      321.81      341.79     14.86 o 
  -3  10  13      148.58      121.71     10.63 o 
  -2  10  13       92.08       89.09      4.80 o 
  -1  10  13      168.89      149.82     15.39 o 
   0  10  13      123.52      121.00      5.62 o 
   1  10  13      210.04      209.39      6.43 o 
   2  10  13        1.54       -0.61      3.25 o 
   3  10  13       10.41        8.06      4.30 o 
   4  10  13        1.17        3.86      4.34 o 
  -6  11  13        2.75        0.12      5.30 o 
  -5  11  13        0.12       -5.94      6.01 o 
  -4  11  13        0.49       11.30     14.10 o 
  -3  11  13       58.44       77.69     19.13 o 
  -2  11  13       40.21       23.34     13.30 o 
  -1  11  13       56.70       27.40     13.22 o 
   0  11  13      269.17      258.89      9.69 o 
   1  11  13        0.17        1.93      3.29 o 
   2  11  13      229.32      231.95      8.58 o 
 -14   0  14      300.85      296.85     16.54 o 
 -13   0  14      994.04     1006.97     23.16 o 
 -12   0  14      669.03      666.89     17.19 o 
 -11   0  14      105.56      101.03     27.46 o 
 -10   0  14     1970.11     1985.74     29.79 o 
  -9   0  14     1524.81     1452.18     20.17 o 
  -8   0  14     5079.38     5198.71     60.07 o 
  -7   0  14     1896.47     1935.90     18.10 o 
  -6   0  14     2219.59     2136.82     19.76 o 
  -5   0  14      325.68      324.93     10.73 o 
  -4   0  14     1106.10     1032.68      8.65 o 
  -3   0  14     1183.10     1419.69     10.53 o 
  -2   0  14     5285.59     5430.11     45.59 o 
  -1   0  14     6996.77     7495.00     68.62 o 
   0   0  14     1757.81     1772.44     15.41 o 
   1   0  14      585.63      543.72      7.95 o 
   2   0  14        4.50        3.26      2.50 o 
   3   0  14        3.69       18.21      4.68 o 
   4   0  14       47.48       56.38      6.59 o 
   5   0  14     1245.11     1225.88     26.76 o 
   6   0  14      343.18      303.70     19.83 o 
   7   0  14       82.16       82.98     12.38 o 
   8   0  14     2012.69     1833.94     62.50 o 
   9   0  14      906.00      981.29     61.94 o 
  10   0  14      599.43      564.19     41.25 o 
 -14   1  14      118.42       99.61      8.27 o 
 -13   1  14      403.15      416.68      9.99 o 
 -12   1  14       80.84       76.77      4.96 o 
 -11   1  14      105.56      106.44      7.06 o 
 -10   1  14      446.91      427.28     12.77 o 
  -9   1  14        8.63        6.41      3.15 o 
  -8   1  14     1953.95     1863.38     14.89 o 
  -7   1  14      419.75      430.68      4.84 o 
  -6   1  14     1123.73     1155.44      8.68 o 
  -5   1  14      510.26      460.18      5.56 o 
  -4   1  14     2112.30     2021.11     12.19 o 
  -3   1  14     1612.78     1710.23      9.57 o 
  -2   1  14       25.18       18.95      1.30 o 
  -1   1  14      832.88      830.99      5.53 o 
   0   1  14     1541.18     1505.72     10.04 o 
   1   1  14      516.25      476.33      4.73 o 
   2   1  14     2082.58     2023.81     14.69 o 
   3   1  14      268.73      250.86      5.71 o 
   4   1  14      186.98      186.50      6.74 o 
   5   1  14      352.14      374.50      9.90 o 
   6   1  14      834.08      802.50     18.12 o 
   7   1  14      330.89      319.03     11.28 o 
   8   1  14      455.55      440.46     13.87 o 
   9   1  14        9.48        7.78      6.15 o 
  10   1  14       42.02       38.04      8.70 o 
 -14   2  14      122.44      104.01      7.01 o 
 -13   2  14        0.03        2.97      3.30 o 
 -12   2  14        3.59        1.72      2.72 o 
 -11   2  14      249.63      230.60      7.85 o 
 -10   2  14      471.22      477.18      6.88 o 
  -9   2  14        3.47        2.80      2.03 o 
  -8   2  14       71.79       65.07      2.93 o 
  -7   2  14      297.64      322.92      4.81 o 
  -6   2  14     1043.69     1125.32      9.14 o 
  -5   2  14      375.49      337.22      4.57 o 
  -4   2  14      461.98      514.82      3.59 o 
  -3   2  14       85.91       83.94      1.90 o 
  -2   2  14      698.90      723.37      4.47 o 
  -1   2  14      477.77      477.03      4.64 o 
   0   2  14      229.71      266.98      3.40 o 
   1   2  14      233.16      276.60      4.37 o 
   2   2  14      574.21      550.24      6.93 o 
   3   2  14      824.52      760.16      8.91 o 
   4   2  14      243.93      257.63      6.19 o 
   5   2  14       88.15       98.98      6.95 o 
   6   2  14      115.39       92.71      7.56 o 
   7   2  14        0.41       -1.63      4.31 o 
   8   2  14        4.28        7.61      5.07 o 
   9   2  14       12.04       11.68      5.87 o 
  10   2  14       29.63       26.04      8.15 o 
 -14   3  14      145.95      135.51      6.68 o 
 -13   3  14       92.82       71.16      9.05 o 
 -12   3  14      293.32      291.72     10.99 o 
 -11   3  14      328.86      347.93      6.58 o 
 -10   3  14      124.34      123.41      3.36 o 
  -9   3  14      202.51      179.86      3.36 o 
  -8   3  14      117.83      111.11      3.66 o 
  -7   3  14       18.14       15.45      3.75 o 
  -6   3  14       14.13       17.89      2.71 o 
  -5   3  14      371.36      370.68      6.47 o 
  -4   3  14     2276.49     2434.84     20.54 o 
  -3   3  14     2081.55     2175.27     13.95 o 
  -2   3  14      509.45      489.91      3.38 o 
  -1   3  14       86.04       48.78      1.77 o 
   0   3  14      378.68      401.35      4.33 o 
   1   3  14       71.21       69.82      3.19 o 
   2   3  14     1690.44     1636.62     14.63 o 
   3   3  14      119.88      122.40      4.48 o 
   4   3  14     1209.76     1181.18     13.06 o 
   5   3  14     3296.01     3277.43     29.56 o 
   6   3  14     2988.27     2852.03     33.70 o 
   7   3  14      356.56      337.73     10.67 o 
   8   3  14       19.75       31.14      6.76 o 
   9   3  14       14.55       20.62      7.15 o 
 -14   4  14       17.92        9.84      8.34 o 
 -13   4  14       10.76       20.17      6.56 o 
 -12   4  14       14.39        8.87      2.10 o 
 -11   4  14      173.72      171.68      5.26 o 
 -10   4  14     2044.51     2050.78     19.65 o 
  -9   4  14        6.00        8.93      1.94 o 
  -8   4  14      213.64      218.29      8.21 o 
  -7   4  14      117.28      124.03      8.82 o 
  -6   4  14     1781.10     1773.47     17.49 o 
  -5   4  14     1137.65     1135.21     11.36 o 
  -4   4  14      222.56      213.85      3.42 o 
  -3   4  14      943.38      936.34      7.97 o 
  -2   4  14     3237.46     3284.40     20.76 o 
  -1   4  14     3605.13     3672.37     25.22 o 
   0   4  14     2202.95     2240.40     16.87 o 
   1   4  14     3887.53     3875.89     28.51 o 
   2   4  14      251.38      242.80      6.47 o 
   3   4  14        6.55       13.19      2.97 o 
   4   4  14     2995.47     2914.63     25.86 o 
   5   4  14     1518.02     1431.52     17.02 o 
   6   4  14     1321.66     1346.36     17.72 o 
   7   4  14       26.66       23.97      5.02 o 
   8   4  14       65.31       85.15      8.63 o 
   9   4  14       78.74       85.61      8.73 o 
 -13   5  14      134.71      141.08     11.75 o 
 -12   5  14      231.11      235.51     15.51 o 
 -11   5  14      551.56      502.94      8.79 o 
 -10   5  14      980.09      955.51     28.03 o 
  -9   5  14       14.08       16.59      5.28 o 
  -8   5  14        4.38        0.74      4.00 o 
  -7   5  14      605.66      598.79     13.20 o 
  -6   5  14     1069.22     1050.45     11.40 o 
  -5   5  14       73.18       69.54      2.48 o 
  -4   5  14        6.49       13.54      4.14 o 
  -3   5  14      837.01      845.64      9.00 o 
  -2   5  14       86.88       93.07      2.31 o 
  -1   5  14      326.71      358.79      4.39 o 
   0   5  14     1871.66     1799.44     12.99 o 
   1   5  14     1885.68     1930.10     14.80 o 
   2   5  14        0.56        3.01      2.69 o 
   3   5  14      340.77      338.47     10.04 o 
   4   5  14        7.41        6.69      3.83 o 
   5   5  14      380.71      364.38      8.96 o 
   6   5  14      648.37      640.25     14.97 o 
   7   5  14      105.08       74.83      6.82 o 
   8   5  14       88.88       76.81      7.21 o 
 -12   6  14       26.43       27.58      7.56 o 
 -11   6  14       17.76       15.10      8.60 o 
 -10   6  14        0.33       -1.54      4.51 o 
  -9   6  14       98.11      105.52      9.86 o 
  -8   6  14      812.69      781.71     16.90 o 
  -7   6  14      841.68      740.49     14.74 o 
  -6   6  14      433.75      415.84      7.68 o 
  -5   6  14     1182.02     1154.05     20.80 o 
  -4   6  14     1139.28     1175.49     23.71 o 
  -3   6  14      189.66      167.59      4.86 o 
  -2   6  14     1661.74     1689.99     12.88 o 
  -1   6  14      563.74      527.78      5.87 o 
   0   6  14     2067.74     2117.48     21.01 o 
   1   6  14      255.33      253.63      3.96 o 
   2   6  14      413.13      400.71      8.32 o 
   3   6  14        2.78        5.21      3.18 o 
   4   6  14       27.23       35.02      5.96 o 
   5   6  14      139.21      143.72      7.50 o 
   6   6  14        7.79        9.59      5.34 o 
   7   6  14      101.90       99.40      6.85 o 
   8   6  14      155.62      158.28      8.96 o 
 -12   7  14      795.80      716.72     45.01 o 
 -11   7  14      205.17      200.57     11.87 o 
 -10   7  14       50.12       59.34      9.65 o 
  -9   7  14       25.96       18.77      6.39 o 
  -8   7  14      694.74      634.78     24.51 o 
  -7   7  14      708.36      687.35     19.34 o 
  -6   7  14      406.15      452.81     17.17 o 
  -5   7  14      128.64      162.02     14.56 o 
  -4   7  14       97.70      123.41     11.07 o 
  -3   7  14      318.39      341.55      7.88 o 
  -2   7  14      716.59      735.11      7.74 o 
  -1   7  14      624.28      592.77      6.68 o 
   0   7  14        8.88        9.31      2.76 o 
   1   7  14       27.02       34.05      3.74 o 
   2   7  14      380.72      400.03      8.67 o 
   3   7  14      631.06      627.88     13.76 o 
   4   7  14      181.87      176.14      7.19 o 
   5   7  14      104.51       96.02      7.53 o 
   6   7  14      740.78      724.34     15.85 o 
   7   7  14      420.16      453.19     13.01 o 
 -11   8  14       10.35       13.51     17.33 o 
 -10   8  14      215.10      218.12     12.57 o 
  -9   8  14      318.16      302.35     19.27 o 
  -8   8  14      116.52      125.17     12.49 o 
  -7   8  14      214.06      196.42     23.54 o 
  -6   8  14       75.12       83.51      9.16 o 
  -5   8  14      130.30      123.19      9.91 o 
  -4   8  14        1.37        6.31      5.04 o 
  -3   8  14      715.77      713.04     26.47 o 
  -2   8  14     2513.76     2522.78     19.44 o 
  -1   8  14      213.29      193.02      4.68 o 
   0   8  14     1223.86     1203.97     13.52 o 
   1   8  14      362.31      361.97      8.89 o 
   2   8  14       37.81       46.00      4.61 o 
   3   8  14       46.68       47.00      5.42 o 
   4   8  14      496.51      462.24     13.49 o 
   5   8  14      217.48      252.98      9.88 o 
   6   8  14       20.94       12.45      5.72 o 
 -10   9  14       99.52      105.25     26.84 o 
  -9   9  14       18.78       11.61     10.55 o 
  -8   9  14      252.82      265.08     17.42 o 
  -7   9  14        0.61        5.92      5.74 o 
  -6   9  14        2.53        3.90      7.88 o 
  -5   9  14       16.47       10.02      8.16 o 
  -4   9  14      128.46      129.40     19.30 o 
  -3   9  14        1.16       -2.05      2.05 o 
  -2   9  14      160.27      159.05      7.12 o 
  -1   9  14       35.99       36.78      3.20 o 
   0   9  14        1.41        4.77      2.92 o 
   1   9  14       47.45       57.92      4.34 o 
   2   9  14        2.24        5.19      3.58 o 
   3   9  14        0.03        0.31      2.83 o 
   4   9  14      101.64       88.78     14.51 o 
   5   9  14       44.69       43.09      7.31 o 
  -8  10  14        6.50       16.66     16.49 o 
  -7  10  14       75.05       79.68     11.79 o 
  -6  10  14       36.75       48.47     11.75 o 
  -5  10  14       97.22      103.35      9.89 o 
  -4  10  14      202.21      215.39     11.96 o 
  -3  10  14      586.56      626.65     51.90 o 
  -2  10  14      229.19      222.72     13.65 o 
  -1  10  14       65.10       62.79      6.58 o 
   0  10  14      332.89      334.53     15.63 o 
   1  10  14       33.08       25.36      5.63 o 
   2  10  14        0.69       -3.77      3.77 o 
   3  10  14      124.57      125.83      7.25 o 
   4  10  14      151.43      114.44     16.19 o 
  -6  11  14      111.66      103.34     12.21 o 
  -5  11  14      198.38      191.27     14.27 o 
  -4  11  14      325.37      344.69     15.15 o 
  -3  11  14      169.17      186.02      9.84 o 
  -2  11  14      334.91      363.98     13.73 o 
  -1  11  14      164.40      162.52     10.55 o 
   0  11  14       53.90       39.59      8.56 o 
   1  11  14        6.75        7.87      3.83 o 
 -14   1  15      519.36      504.30     18.66 o 
 -13   1  15       31.86       37.76      4.56 o 
 -12   1  15        2.39        1.72      3.19 o 
 -11   1  15      376.62      398.26      9.89 o 
 -10   1  15      895.18      899.37     11.13 o 
  -9   1  15     1333.96     1326.83     13.44 o 
  -8   1  15      396.38      421.75      6.13 o 
  -7   1  15        4.95        7.30      1.76 o 
  -6   1  15      430.45      463.37      5.74 o 
  -5   1  15      664.89      610.21      4.71 o 
  -4   1  15     1519.70     1476.07      8.14 o 
  -3   1  15     1170.21     1216.51      7.06 o 
  -2   1  15     3213.35     3420.75     21.11 o 
  -1   1  15      106.35      145.26      2.37 o 
   0   1  15     1477.17     1329.42      9.42 o 
   1   1  15      175.49      201.53      3.93 o 
   2   1  15      195.05      146.70      3.49 o 
   3   1  15      279.66      255.47      5.87 o 
   4   1  15       79.96       79.94      5.54 o 
   5   1  15       29.77       16.82      4.25 o 
   6   1  15      173.44      157.90      7.60 o 
   7   1  15      286.92      240.63      9.50 o 
   8   1  15      102.48      128.49      8.50 o 
   9   1  15      176.93      208.48     13.08 o 
 -14   2  15      140.64      117.56      9.69 o 
 -13   2  15        1.35        0.04      2.95 o 
 -12   2  15      732.28      726.35     16.92 o 
 -11   2  15      871.20      882.11     11.82 o 
 -10   2  15       85.82       80.72      4.51 o 
  -9   2  15      151.94      161.29      3.44 o 
  -8   2  15     1210.07     1181.13      9.76 o 
  -7   2  15     2751.67     2716.57     18.90 o 
  -6   2  15      574.21      553.74      4.87 o 
  -5   2  15     2525.58     2540.74     14.92 o 
  -4   2  15     2132.56     2105.33     11.66 o 
  -3   2  15      472.35      445.86      3.69 o 
  -2   2  15      218.59      187.98      2.32 o 
  -1   2  15      538.47      523.38      4.76 o 
   0   2  15      536.78      497.72      4.91 o 
   1   2  15     1619.01     1608.32     11.60 o 
   2   2  15     2356.32     2335.79     17.46 o 
   3   2  15       28.90       26.78      3.20 o 
   4   2  15     1531.04     1445.15     14.89 o 
   5   2  15     2404.67     2350.26     25.95 o 
   6   2  15      642.62      652.99     12.96 o 
   7   2  15      209.71      220.51     11.26 o 
   8   2  15        1.77        4.72      5.32 o 
   9   2  15        6.76        3.06      6.66 o 
 -14   3  15        0.75       10.18     10.10 o 
 -13   3  15       19.74       22.22      6.42 o 
 -12   3  15       63.16       41.00      4.88 o 
 -11   3  15      651.65      699.93      8.50 o 
 -10   3  15      163.46      141.70      3.30 o 
  -9   3  15       16.36       22.00      2.14 o 
  -8   3  15       81.28       89.22     10.51 o 
  -7   3  15      453.56      426.45      7.49 o 
  -6   3  15      168.68      180.58      5.74 o 
  -5   3  15     1106.68     1127.05     11.34 o 
  -4   3  15        0.76        5.99      1.41 o 
  -3   3  15       11.97        5.92      1.50 o 
  -2   3  15      576.36      705.94      5.34 o 
  -1   3  15        1.48        1.71      1.02 o 
   0   3  15     4588.87     4759.49     33.41 o 
   1   3  15     1224.33     1203.02     10.21 o 
   2   3  15      126.15      116.62      4.47 o 
   3   3  15      132.85      137.28      4.78 o 
   4   3  15        2.77        1.03      2.77 o 
   5   3  15      566.47      583.66     11.13 o 
   6   3  15      886.79      924.78     13.55 o 
   7   3  15      830.83      789.72     18.58 o 
   8   3  15       97.99      120.59     11.13 o 
   9   3  15       30.16       32.23      7.60 o 
 -13   4  15       38.05       34.43      8.96 o 
 -12   4  15        5.18        8.58      3.34 o 
 -11   4  15      320.78      299.32      7.40 o 
 -10   4  15      457.39      430.69     11.07 o 
  -9   4  15      823.17      798.41     16.61 o 
  -8   4  15     1360.25     1366.64     21.04 o 
  -7   4  15      504.00      462.47      6.93 o 
  -6   4  15       21.67       33.24      5.31 o 
  -5   4  15      520.88      543.86      7.24 o 
  -4   4  15      173.57      218.10     11.27 o 
  -3   4  15      191.30      197.72      3.25 o 
  -2   4  15       13.77       16.84      1.63 o 
  -1   4  15       21.11       12.27      1.57 o 
   0   4  15       67.53       50.61      2.37 o 
   1   4  15        3.40       10.36      2.82 o 
   2   4  15      156.04      160.37     11.31 o 
   3   4  15      277.81      249.03      7.59 o 
   4   4  15      399.38      345.56      8.04 o 
   5   4  15     1182.88     1108.97     15.00 o 
   6   4  15      861.85      847.30     14.05 o 
   7   4  15       35.76       29.10      5.77 o 
   8   4  15        4.88        2.65      4.26 o 
   9   4  15       21.63       31.35      6.27 o 
 -13   5  15       26.05       18.79      6.96 o 
 -12   5  15       12.09       -0.52      4.56 o 
 -11   5  15      565.04      565.28     16.27 o 
 -10   5  15     1520.50     1469.86     23.63 o 
  -9   5  15      977.67      958.83     22.86 o 
  -8   5  15       74.32       80.59      6.59 o 
  -7   5  15        9.64        8.17      1.85 o 
  -6   5  15     2306.32     2242.19     23.37 o 
  -5   5  15     3758.16     3705.52     33.42 o 
  -4   5  15     1101.24     1117.34     14.99 o 
  -3   5  15      153.66      152.55      2.34 o 
  -2   5  15      102.48      115.54      2.77 o 
  -1   5  15       44.10       54.08      4.16 o 
   0   5  15       26.23       22.16      1.31 o 
   1   5  15       64.48       76.74      3.18 o 
   2   5  15       39.94       48.14      6.59 o 
   3   5  15      130.33      148.59      7.42 o 
   4   5  15       83.99       60.80      5.81 o 
   5   5  15      201.00      234.08      7.95 o 
   6   5  15      569.13      506.91     10.59 o 
   7   5  15      237.20      217.52      9.76 o 
   8   5  15        1.93        6.05      5.88 o 
 -12   6  15      483.80      459.16     23.80 o 
 -11   6  15       28.09       19.87      7.07 o 
 -10   6  15        1.86        8.76      5.85 o 
  -9   6  15      385.45      403.33     13.28 o 
  -8   6  15       19.20       11.24      7.06 o 
  -7   6  15      319.32      285.36      5.79 o 
  -6   6  15      826.68      788.27     10.03 o 
  -5   6  15      264.54      277.62     11.76 o 
  -4   6  15     1190.71     1260.50     21.48 o 
  -3   6  15     1257.35     1187.83     21.80 o 
  -2   6  15       47.49       35.83      4.57 o 
  -1   6  15      129.26      116.94      3.76 o 
   0   6  15       26.28       29.74      2.99 o 
   1   6  15      953.74      890.10      8.04 o 
   2   6  15      736.33      712.89     10.31 o 
   3   6  15      695.53      711.25     14.97 o 
   4   6  15      625.53      598.70     11.87 o 
   5   6  15      326.19      299.25      9.81 o 
   6   6  15       66.17       56.87      7.68 o 
   7   6  15      501.93      512.09     16.71 o 
 -12   7  15      130.46      120.18     18.80 o 
 -11   7  15      659.21      712.25     43.86 o 
 -10   7  15      115.54      120.15      9.42 o 
  -9   7  15       58.46       67.34      9.37 o 
  -8   7  15       46.30       43.13      6.72 o 
  -7   7  15      386.90      355.43     17.39 o 
  -6   7  15       91.90       82.18      8.13 o 
  -5   7  15      765.65      745.34     17.27 o 
  -4   7  15      229.60      198.85      7.93 o 
  -3   7  15      289.96      238.02      9.24 o 
  -2   7  15        3.88        7.17      1.73 o 
  -1   7  15       95.40      110.61      3.81 o 
   0   7  15     2396.61     2356.66     22.52 o 
   1   7  15        5.00       13.30      3.84 o 
   2   7  15       12.86        9.04      1.98 o 
   3   7  15       10.57       12.38      3.83 o 
   4   7  15        8.63        8.24      4.42 o 
   5   7  15       89.15       97.99      6.91 o 
   6   7  15       42.78       47.48      6.57 o 
   7   7  15       30.76       24.64      6.38 o 
 -11   8  15        0.54       -8.27      9.96 o 
 -10   8  15        0.42       -2.57      5.41 o 
  -9   8  15       19.21       18.59      6.48 o 
  -8   8  15      266.02      279.91     11.53 o 
  -7   8  15       36.84       32.70      9.82 o 
  -6   8  15      320.70      307.56     16.40 o 
  -5   8  15       32.55       52.53      7.61 o 
  -4   8  15      106.68      132.35      9.47 o 
  -3   8  15      830.88      793.80     22.72 o 
  -2   8  15      589.30      548.57     11.01 o 
  -1   8  15      224.26      244.02      5.58 o 
   0   8  15      704.08      747.78     10.78 o 
   1   8  15      317.53      309.91      8.21 o 
   2   8  15      108.61      102.65      7.89 o 
   3   8  15       26.35       20.05      4.54 o 
   4   8  15        3.37       -1.26      3.91 o 
   5   8  15        0.48        2.54      5.12 o 
   6   8  15      368.16      381.40     13.97 o 
 -10   9  15        2.71       -4.56     10.03 o 
  -9   9  15       95.40       92.74     18.32 o 
  -8   9  15      289.24      330.64     23.19 o 
  -7   9  15      191.87      182.54     14.31 o 
  -6   9  15      166.42      150.86     15.18 o 
  -5   9  15      187.53      165.64     27.88 o 
  -4   9  15      142.44      173.67     11.83 o 
  -3   9  15       18.56       11.89      3.15 o 
  -2   9  15      264.48      282.61      9.12 o 
  -1   9  15      651.20      647.74     10.01 o 
   0   9  15      768.16      750.89     12.10 o 
   1   9  15      245.71      271.44      8.54 o 
   2   9  15      836.08      914.90     13.99 o 
   3   9  15      163.03      180.90      9.22 o 
   4   9  15       32.00       24.30      5.21 o 
   5   9  15        1.23        6.50      5.03 o 
  -8  10  15       30.42       29.61     18.14 o 
  -7  10  15      206.14      215.80     13.08 o 
  -6  10  15      170.58      165.45     11.87 o 
  -5  10  15       67.79       50.94     12.00 o 
  -4  10  15      270.05      326.64     27.96 o 
  -3  10  15      243.55      261.75     10.76 o 
  -2  10  15      134.72      140.00      7.85 o 
  -1  10  15       23.41       10.87      3.51 o 
   0  10  15      116.06      111.81     10.58 o 
   1  10  15      208.37      239.43      8.90 o 
   2  10  15      205.37      194.50      7.77 o 
   3  10  15       44.24       30.40      5.64 o 
  -5  11  15      121.65      128.33     13.11 o 
  -4  11  15        3.77        3.55      7.01 o 
  -3  11  15        0.01        3.90      4.93 o 
  -2  11  15        0.62        0.13      4.44 o 
  -1  11  15       90.16       94.28     11.84 o 
   0  11  15      138.28      152.12      8.05 o 
 -14   0  16      509.68      552.30     56.88 o 
 -13   0  16       34.38       58.63      7.55 o 
 -12   0  16      559.15      547.09     19.18 o 
 -11   0  16       56.34       55.53      5.48 o 
 -10   0  16       76.35       66.55      5.73 o 
  -9   0  16      203.40      200.28      6.09 o 
  -8   0  16     6876.60     6652.78     66.16 o 
  -7   0  16      129.18      129.95      5.81 o 
  -6   0  16       87.44      102.04      4.21 o 
  -5   0  16     2317.24     2376.52     20.20 o 
  -4   0  16       39.23       65.94      2.15 o 
  -3   0  16       12.00        4.66      1.53 o 
  -2   0  16     4690.01     4859.98     41.95 o 
  -1   0  16     3854.20     3799.07     32.75 o 
   0   0  16      557.69      551.43      8.67 o 
   1   0  16       96.94      114.89      5.23 o 
   2   0  16     4352.47     4181.69     44.70 o 
   3   0  16       79.39       79.34      5.11 o 
   4   0  16      237.65      268.22     15.67 o 
   5   0  16       26.50       33.75      6.93 o 
   6   0  16      491.94      497.22     16.95 o 
   7   0  16      266.40      250.31     13.67 o 
   8   0  16      298.87      295.32     15.87 o 
   9   0  16      254.75      202.25     41.74 o 
 -14   1  16       80.36       69.54      6.16 o 
 -13   1  16      184.28      165.82      7.37 o 
 -12   1  16       29.48       33.57      4.18 o 
 -11   1  16      179.06      165.89      8.75 o 
 -10   1  16      951.77      988.90      9.92 o 
  -9   1  16      101.40      102.50      3.70 o 
  -8   1  16      888.79      821.01      7.60 o 
  -7   1  16      343.63      375.50      4.68 o 
  -6   1  16     1093.64     1158.92      9.73 o 
  -5   1  16        1.13        2.91      1.04 o 
  -4   1  16      898.70      980.90      6.44 o 
  -3   1  16      381.08      407.62      3.55 o 
  -2   1  16      865.43      930.06      6.57 o 
  -1   1  16       29.15       34.14      2.22 o 
   0   1  16       25.05       30.55      2.07 o 
   1   1  16      315.06      280.24      4.52 o 
   2   1  16      138.55      135.07      4.09 o 
   3   1  16      146.81      158.40      5.34 o 
   4   1  16      348.73      325.35      8.40 o 
   5   1  16       27.46       25.11      4.69 o 
   6   1  16       65.22       59.64      6.20 o 
   7   1  16       50.84       54.23      7.01 o 
   8   1  16      361.55      330.95     11.65 o 
   9   1  16      111.10      112.26     10.41 o 
 -14   2  16       65.05       38.08      6.09 o 
 -13   2  16        2.22        5.21      3.17 o 
 -12   2  16      152.88      145.95      5.94 o 
 -11   2  16       47.70       39.82      3.04 o 
 -10   2  16      248.06      246.91      4.89 o 
  -9   2  16      347.47      364.59      5.74 o 
  -8   2  16       93.14      112.25      3.57 o 
  -7   2  16      164.72      152.34      4.69 o 
  -6   2  16      785.12      804.60      6.07 o 
  -5   2  16       63.96       67.22      2.46 o 
  -4   2  16      244.64      206.29      2.29 o 
  -3   2  16       78.20       68.48      1.99 o 
  -2   2  16       98.64       96.46      2.20 o 
  -1   2  16      161.75      154.78      2.89 o 
   0   2  16      370.97      376.15      4.45 o 
   1   2  16       14.82       16.69      2.34 o 
   2   2  16        9.22       10.96      2.07 o 
   3   2  16      248.49      264.86      5.87 o 
   4   2  16      205.35      177.53      6.83 o 
   5   2  16        1.12        0.95      3.02 o 
   6   2  16      138.61      126.77      8.41 o 
   7   2  16       36.00       39.81      7.47 o 
   8   2  16       19.23       20.36      6.12 o 
   9   2  16        4.72        3.69      5.50 o 
 -14   3  16       16.07       25.34      6.65 o 
 -13   3  16       15.50       14.48      3.39 o 
 -12   3  16       40.07       33.62      3.60 o 
 -11   3  16        5.24        0.26      3.08 o 
 -10   3  16      369.73      357.98     12.31 o 
  -9   3  16       35.17       25.90      3.13 o 
  -8   3  16      804.57      727.62      9.88 o 
  -7   3  16      113.19      134.80      3.99 o 
  -6   3  16      759.04      844.59     10.24 o 
  -5   3  16     3458.47     3635.83     34.60 o 
  -4   3  16     5492.90     5670.21     47.65 o 
  -3   3  16     1563.15     1623.22     10.44 o 
  -2   3  16      419.98      395.16      3.63 o 
  -1   3  16      500.34      523.66      4.68 o 
   0   3  16     1474.00     1373.58     11.23 o 
   1   3  16     2047.46     2009.00     18.11 o 
   2   3  16       72.51       80.73      3.20 o 
   3   3  16       88.07       95.57      4.83 o 
   4   3  16      803.32      787.14     11.31 o 
   5   3  16       16.09       20.44      4.63 o 
   6   3  16        1.58        3.99      3.48 o 
   7   3  16       14.53       11.17      4.45 o 
   8   3  16       47.38       37.27      7.36 o 
 -13   4  16      102.80      111.55     10.68 o 
 -12   4  16      155.30      162.94      9.36 o 
 -11   4  16      531.35      498.50      8.97 o 
 -10   4  16      748.02      746.43     17.01 o 
  -9   4  16     1435.08     1420.06     24.81 o 
  -8   4  16      783.97      705.03     14.62 o 
  -7   4  16      406.74      418.55      6.61 o 
  -6   4  16     2208.33     2162.80     21.90 o 
  -5   4  16      679.85      714.23     13.29 o 
  -4   4  16     1650.68     1652.95     14.58 o 
  -3   4  16       23.83       31.95      3.30 o 
  -2   4  16      199.90      224.67      3.29 o 
  -1   4  16       11.80        9.65      1.40 o 
   0   4  16      171.93      176.68      4.88 o 
   1   4  16       83.73       90.93      3.79 o 
   2   4  16      550.22      532.58      6.96 o 
   3   4  16      507.82      521.19      9.05 o 
   4   4  16       84.23       98.62      6.97 o 
   5   4  16      568.56      616.78     11.12 o 
   6   4  16      642.46      659.11     13.35 o 
   7   4  16      114.13      114.08      7.07 o 
   8   4  16        3.58        2.33      4.78 o 
 -13   5  16      155.95      126.83     10.36 o 
 -12   5  16       31.15       13.25      7.57 o 
 -11   5  16      149.43      166.97     47.56 o 
 -10   5  16      238.66      223.25     11.33 o 
  -9   5  16       65.81       63.23      7.95 o 
  -8   5  16        0.57       -1.68      1.85 o 
  -7   5  16       20.75       21.76      2.97 o 
  -6   5  16      425.12      405.11     11.29 o 
  -5   5  16      472.81      423.81      4.66 o 
  -4   5  16     1763.15     1795.88     24.89 o 
  -3   5  16       49.65       45.81      1.32 o 
  -2   5  16      256.28      239.19      3.50 o 
  -1   5  16       71.55       81.63      2.12 o 
   0   5  16      611.66      640.77      9.28 o 
   1   5  16      259.72      253.09      4.07 o 
   2   5  16      105.17       77.17      3.08 o 
   3   5  16      250.29      241.60     11.94 o 
   4   5  16      315.41      300.34      8.34 o 
   5   5  16      536.68      480.91      9.81 o 
   6   5  16      125.53      108.74      7.12 o 
   7   5  16      120.01      106.82      8.20 o 
   8   5  16      228.55      218.22     10.93 o 
 -12   6  16      200.29      199.17     11.82 o 
 -11   6  16      227.83      215.38     11.34 o 
 -10   6  16       64.19       53.75      7.42 o 
  -9   6  16       81.22       63.82      7.39 o 
  -8   6  16        3.36       -0.93      3.30 o 
  -7   6  16     1206.80     1165.33     30.08 o 
  -6   6  16      717.25      657.27     33.39 o 
  -5   6  16       17.50       11.16      6.93 o 
  -4   6  16      545.50      561.46     11.40 o 
  -3   6  16     2089.16     1932.37     34.44 o 
  -2   6  16       82.31       86.51      2.68 o 
  -1   6  16       14.79       21.82      2.54 o 
   0   6  16      179.59      199.07      5.37 o 
   1   6  16       63.07       74.28      2.17 o 
   2   6  16       53.14       51.93      3.12 o 
   3   6  16      258.31      247.18      9.99 o 
   4   6  16        1.02        2.42      4.53 o 
   5   6  16       11.16       18.76      5.58 o 
   6   6  16       60.20       65.11      7.29 o 
   7   6  16      208.35      213.18     12.39 o 
 -12   7  16        1.18       -2.58      9.61 o 
 -11   7  16        8.61       11.92      6.58 o 
 -10   7  16       49.41       38.63      7.54 o 
  -9   7  16      164.95      174.38      9.98 o 
  -8   7  16      439.13      406.17     16.96 o 
  -7   7  16      423.71      442.62     14.79 o 
  -6   7  16      262.86      256.76     11.54 o 
  -5   7  16      152.59      134.66     10.35 o 
  -4   7  16     1953.06     2015.06     30.56 o 
  -3   7  16      341.19      376.17      8.42 o 
  -2   7  16      159.43      141.66      3.15 o 
  -1   7  16      384.86      392.54     16.24 o 
   0   7  16     1072.14     1035.92     12.44 o 
   1   7  16      581.72      589.03      9.00 o 
   2   7  16      158.39      149.01      6.19 o 
   3   7  16      155.18      153.17      6.49 o 
   4   7  16      142.25      153.95      8.06 o 
   5   7  16      279.89      292.41     10.89 o 
   6   7  16      302.60      307.82     14.89 o 
 -11   8  16       16.05       22.65     11.74 o 
 -10   8  16      241.87      261.21     13.34 o 
  -9   8  16      353.71      371.08     16.57 o 
  -8   8  16      381.41      411.61     15.49 o 
  -7   8  16       33.10       41.63      7.84 o 
  -6   8  16      251.78      253.66     12.10 o 
  -5   8  16      167.16      168.74     13.97 o 
  -4   8  16       42.55       58.44      8.47 o 
  -3   8  16     1652.70     1724.32     35.19 o 
  -2   8  16      784.50      787.80     14.65 o 
  -1   8  16        6.43        2.35      2.31 o 
   0   8  16      103.87       90.64      4.69 o 
   1   8  16      367.98      374.52      7.46 o 
   2   8  16     1216.17     1275.72     16.17 o 
   3   8  16      388.80      436.16     11.70 o 
   4   8  16      117.05      149.08      8.34 o 
   5   8  16       11.67       14.74      5.14 o 
  -9   9  16       10.15       -6.52      9.71 o 
  -8   9  16       14.97       19.45     10.10 o 
  -7   9  16      360.20      356.93     19.75 o 
  -6   9  16      426.44      428.84     19.63 o 
  -5   9  16       10.06        8.35      6.25 o 
  -4   9  16      315.83      299.74     13.46 o 
  -3   9  16      440.00      412.43     11.78 o 
  -2   9  16      182.73      179.89      7.10 o 
  -1   9  16       49.11       38.35      4.91 o 
   0   9  16       52.49       63.30      4.78 o 
   1   9  16      127.22      130.87      5.92 o 
   2   9  16       22.96       27.22      4.40 o 
   3   9  16       45.38       45.70      5.60 o 
   4   9  16        8.66        1.21      4.19 o 
  -8  10  16        0.61       -5.86     23.67 o 
  -7  10  16      222.13      209.43     19.30 o 
  -6  10  16        5.93        9.14      7.11 o 
  -5  10  16        1.20       -0.58      4.97 o 
  -4  10  16      103.01      124.62     21.44 o 
  -3  10  16      321.63      316.15     13.00 o 
  -2  10  16       28.83       32.43      6.51 o 
  -1  10  16       58.02       52.08      6.44 o 
   0  10  16       55.23       49.96      5.81 o 
   1  10  16       78.57       71.54      6.05 o 
   2  10  16       99.17       93.06      7.77 o 
  -5  11  16      193.24      240.04     44.33 o 
  -4  11  16      385.53      398.95     37.49 o 
  -3  11  16      114.33      137.84     10.59 o 
  -2  11  16      152.38      193.33     13.96 o 
  -1  11  16       82.52       86.57     12.13 o 
 -14   1  17      210.63      185.94     16.27 o 
 -13   1  17      212.69      209.20     13.52 o 
 -12   1  17     1061.34     1048.67     29.58 o 
 -11   1  17      171.02      172.49      5.56 o 
 -10   1  17      195.78      193.59      4.75 o 
  -9   1  17        3.50        3.77      1.73 o 
  -8   1  17      184.96      177.78      4.24 o 
  -7   1  17      387.16      350.57      4.94 o 
  -6   1  17     1110.73     1136.71      8.86 o 
  -5   1  17        5.14       14.34      1.88 o 
  -4   1  17       11.60       25.80      1.66 o 
  -3   1  17     2628.02     2796.62     16.29 o 
  -2   1  17     1873.74     1904.57     14.51 o 
  -1   1  17      228.60      297.40      4.66 o 
   0   1  17       36.03       42.14      2.68 o 
   1   1  17     2285.92     2246.85     16.63 o 
   2   1  17      934.72      972.39      9.20 o 
   3   1  17      241.52      253.97      4.98 o 
   4   1  17      340.77      343.76      7.46 o 
   5   1  17       89.25       96.93      5.70 o 
   6   1  17      893.14      827.21     16.19 o 
   7   1  17       32.15       38.63      7.53 o 
   8   1  17      119.25      140.51      9.20 o 
 -14   2  17      341.68      362.31     22.48 o 
 -13   2  17       40.39       31.34      4.03 o 
 -12   2  17        1.60        0.19      1.92 o 
 -11   2  17     1276.15     1253.93     33.65 o 
 -10   2  17     1345.72     1378.42     12.97 o 
  -9   2  17     1036.44     1037.16     11.71 o 
  -8   2  17     4148.24     4356.23     32.55 o 
  -7   2  17      145.32      130.12      3.66 o 
  -6   2  17      219.79      213.86      3.47 o 
  -5   2  17     2085.50     2234.02     14.93 o 
  -4   2  17     3866.39     4164.20     23.50 o 
  -3   2  17     1566.41     1538.02      9.81 o 
  -2   2  17      189.38      175.12      2.89 o 
  -1   2  17     1101.01     1160.75      9.93 o 
   0   2  17     1416.14     1461.77     11.71 o 
   1   2  17     1618.97     1581.09     11.73 o 
   2   2  17      708.44      670.14      7.98 o 
   3   2  17      671.80      668.53      9.45 o 
   4   2  17       67.20       79.59      4.73 o 
   5   2  17       26.13       35.80      4.74 o 
   6   2  17      238.06      232.10      7.77 o 
   7   2  17      482.35      451.46     17.00 o 
   8   2  17      311.23      297.93     12.33 o 
 -14   3  17       18.17       28.00      7.54 o 
 -13   3  17        8.81        5.38      8.23 o 
 -12   3  17        0.74        1.18      2.57 o 
 -11   3  17      326.47      313.81     12.78 o 
 -10   3  17      760.34      688.60     16.16 o 
  -9   3  17      864.22      828.29     11.10 o 
  -8   3  17      177.38      171.54      5.71 o 
  -7   3  17      984.42      972.77     12.54 o 
  -6   3  17     1703.67     1637.07     17.50 o 
  -5   3  17      214.41      209.16      4.45 o 
  -4   3  17      550.11      540.65      4.15 o 
  -3   3  17        2.01        1.90      1.87 o 
  -2   3  17      304.81      293.90      3.11 o 
  -1   3  17       70.18       85.68      2.25 o 
   0   3  17       62.07       56.66      2.34 o 
   1   3  17      161.81      163.86      3.78 o 
   2   3  17       10.77       13.12      2.94 o 
   3   3  17      450.32      464.39      8.18 o 
   4   3  17       40.94       48.00      4.51 o 
   5   3  17       15.23       11.22      4.29 o 
   6   3  17       43.60       50.84      5.39 o 
   7   3  17       36.64       39.78      5.66 o 
   8   3  17      278.01      247.80      9.72 o 
 -13   4  17      191.19      198.96     10.75 o 
 -12   4  17      219.69      208.71     11.09 o 
 -11   4  17       59.52       72.78      8.34 o 
 -10   4  17      294.25      282.76     12.45 o 
  -9   4  17      515.43      523.82     13.88 o 
  -8   4  17     1025.46     1013.67     12.89 o 
  -7   4  17        0.76        1.19      3.34 o 
  -6   4  17      143.79      143.17      4.77 o 
  -5   4  17      471.19      484.20      6.35 o 
  -4   4  17      212.45      200.11      5.16 o 
  -3   4  17      569.97      590.94      5.94 o 
  -2   4  17     1370.52     1433.47      9.32 o 
  -1   4  17       61.29       70.78      2.17 o 
   0   4  17      664.27      634.59      7.29 o 
   1   4  17      190.69      179.99      3.73 o 
   2   4  17      446.03      446.88      7.39 o 
   3   4  17       77.15       94.60      6.10 o 
   4   4  17        8.41        5.40      3.42 o 
   5   4  17        0.21        3.51      3.38 o 
   6   4  17       16.40       18.39      5.31 o 
   7   4  17       10.81        9.76      5.90 o 
   8   4  17        9.08        6.59      4.83 o 
 -13   5  17       13.85       15.31      7.57 o 
 -12   5  17        2.97        3.93      7.09 o 
 -11   5  17      310.29      294.64     12.61 o 
 -10   5  17      414.40      389.18     14.20 o 
  -9   5  17      160.87      141.67      5.52 o 
  -8   5  17      178.82      147.57     10.76 o 
  -7   5  17      384.07      393.04     22.38 o 
  -6   5  17     1405.83     1349.70     15.13 o 
  -5   5  17      837.93      723.54      8.27 o 
  -4   5  17       25.17       13.67      5.72 o 
  -3   5  17       38.01       29.65      1.62 o 
  -2   5  17        7.53        7.98      1.48 o 
  -1   5  17      607.88      608.51      6.72 o 
   0   5  17     2430.20     2478.31     19.35 o 
   1   5  17     2233.60     2194.11     18.10 o 
   2   5  17     2180.18     2224.95     18.92 o 
   3   5  17      535.17      518.99     10.83 o 
   4   5  17       91.20       79.61      6.54 o 
   5   5  17      165.31      151.29      6.68 o 
   6   5  17      278.27      284.82      9.71 o 
   7   5  17      467.06      478.96     12.33 o 
 -12   6  17       48.49       31.71     12.64 o 
 -11   6  17      578.27      577.11     21.56 o 
 -10   6  17      409.60      367.24     12.74 o 
  -9   6  17      483.74      453.37     14.60 o 
  -8   6  17      482.09      502.14     13.79 o 
  -7   6  17       68.01       74.48      3.42 o 
  -6   6  17        7.74       30.48     21.61 o 
  -5   6  17      468.21      459.48     13.63 o 
  -4   6  17      259.32      298.69     14.06 o 
  -3   6  17      147.64      136.92      5.63 o 
  -2   6  17      611.60      610.92      6.59 o 
  -1   6  17       99.80      108.41      4.07 o 
   0   6  17     2955.47     2903.48     21.09 o 
   1   6  17     1188.44     1184.72     13.45 o 
   2   6  17       20.70       19.46      3.14 o 
   3   6  17      101.23      120.08      6.45 o 
   4   6  17        6.46        7.16      4.20 o 
   5   6  17      205.35      253.49     10.74 o 
   6   6  17      679.02      667.25     16.81 o 
   7   6  17      360.10      331.33     21.59 o 
 -11   7  17      306.80      324.24     14.58 o 
 -10   7  17       78.85       68.72      8.54 o 
  -9   7  17       81.06       67.90      4.49 o 
  -8   7  17        5.86        3.87      4.18 o 
  -7   7  17       23.26       16.46      7.28 o 
  -6   7  17      186.86      188.52     16.98 o 
  -5   7  17      930.83      865.91     19.73 o 
  -4   7  17      235.44      252.85     11.92 o 
  -3   7  17      599.48      628.32     12.92 o 
  -2   7  17      174.89      191.41      4.95 o 
  -1   7  17      149.55      141.94      4.34 o 
   0   7  17       71.03       74.47      4.65 o 
   1   7  17      226.46      217.86      6.86 o 
   2   7  17       42.63       42.07      2.99 o 
   3   7  17       40.70       31.56      4.35 o 
   4   7  17       29.55       43.48      6.03 o 
   5   7  17       40.61       38.66      6.35 o 
   6   7  17       62.83       49.61      7.34 o 
 -10   8  17      312.74      318.07     14.24 o 
  -9   8  17      361.58      432.22     21.65 o 
  -8   8  17       10.72       10.50     14.64 o 
  -7   8  17        2.25        0.61      4.70 o 
  -6   8  17      143.43      135.56     17.77 o 
  -5   8  17      123.42      117.71      9.96 o 
  -4   8  17      400.21      417.97     11.66 o 
  -3   8  17      265.75      298.36      9.38 o 
  -2   8  17      397.58      375.47     12.11 o 
  -1   8  17      149.66      141.24      5.31 o 
   0   8  17       79.49       79.32      3.97 o 
   1   8  17       14.47       19.48      4.02 o 
   2   8  17       44.41       56.71      5.05 o 
   3   8  17      101.15      130.51      7.32 o 
   4   8  17       70.36       79.57      6.53 o 
   5   8  17      172.57      196.23      9.18 o 
  -9   9  17      172.25      212.13     27.05 o 
  -8   9  17      734.53      925.73     42.58 o 
  -7   9  17      250.89      237.24     13.79 o 
  -6   9  17       99.86       99.96     13.82 o 
  -5   9  17       20.70       29.10     10.73 o 
  -4   9  17      187.23      242.40     16.04 o 
  -3   9  17      530.89      542.24     13.88 o 
  -2   9  17      479.13      492.27     14.10 o 
  -1   9  17      748.01      675.32     20.22 o 
   0   9  17       62.31       64.72      5.30 o 
   1   9  17        8.40        5.58      3.95 o 
   2   9  17      552.59      568.81     12.90 o 
   3   9  17       97.16       97.99      7.60 o 
   4   9  17        6.00       10.06      6.24 o 
  -7  10  17        0.62        0.13      6.95 o 
  -6  10  17        7.36       14.61      8.27 o 
  -5  10  17      523.62      540.79     22.85 o 
  -4  10  17       27.00       30.33      8.51 o 
  -3  10  17        0.84       -0.32      3.73 o 
  -2  10  17       10.56       15.27      6.02 o 
  -1  10  17      154.16      183.51     10.19 o 
   0  10  17      141.25      130.02     11.77 o 
   1  10  17       35.38       28.09      5.60 o 
   2  10  17       17.93        9.78      3.88 o 
  -3  11  17        0.38        2.65      5.68 o 
 -14   0  18      787.49      782.68     84.41 o 
 -13   0  18       92.97       65.17      9.24 o 
 -12   0  18      289.78      243.51     21.24 o 
 -11   0  18      105.59       84.60      7.08 o 
 -10   0  18       15.82        7.20      3.60 o 
  -9   0  18        6.02        8.87      3.05 o 
  -8   0  18     2785.19     2652.32     34.07 o 
  -7   0  18     1385.53     1328.93     18.96 o 
  -6   0  18      881.96      833.02      8.38 o 
  -5   0  18      962.36     1037.97      9.88 o 
  -4   0  18     2067.56     2188.40     18.62 o 
  -3   0  18     3336.96     3542.34     30.75 o 
  -2   0  18      275.80      261.87      9.44 o 
  -1   0  18      895.31      923.99     10.71 o 
   0   0  18     1117.37     1082.04     11.90 o 
   1   0  18        2.45        4.27      2.54 o 
   2   0  18     1061.61      984.28     14.44 o 
   3   0  18      872.23      865.37     14.22 o 
   4   0  18     1193.60     1211.83     17.06 o 
   5   0  18      120.93      132.28      7.16 o 
   6   0  18      380.24      396.81     27.72 o 
   7   0  18      219.06      220.12     13.61 o 
   8   0  18      578.09      590.13     31.15 o 
 -14   1  18       35.56       21.02      5.84 o 
 -13   1  18       89.52       63.92      4.42 o 
 -12   1  18      588.24      578.86     21.90 o 
 -11   1  18        0.76        1.94      2.04 o 
 -10   1  18        3.59        7.36      1.99 o 
  -9   1  18     1659.04     1652.74     15.59 o 
  -8   1  18      379.46      381.40      5.59 o 
  -7   1  18       32.81       30.64      2.76 o 
  -6   1  18      320.60      347.60      4.04 o 
  -5   1  18      914.92      959.19      6.47 o 
  -4   1  18      175.01      163.48      2.60 o 
  -3   1  18     1041.81     1016.76      7.90 o 
  -2   1  18     2856.87     2927.07     20.73 o 
  -1   1  18     1424.19     1505.68     11.97 o 
   0   1  18     1214.10     1283.01      9.92 o 
   1   1  18     1497.70     1523.09     13.08 o 
   2   1  18      603.89      574.69      7.47 o 
   3   1  18       89.36       83.51      4.87 o 
   4   1  18       73.30       63.36      4.27 o 
   5   1  18       11.96       14.24      3.82 o 
   6   1  18        3.45        5.58      3.99 o 
   7   1  18      161.11      169.01     11.31 o 
   8   1  18      101.88      111.95     10.22 o 
 -14   2  18      246.47      253.03     12.01 o 
 -13   2  18       14.32       10.75      3.85 o 
 -12   2  18        7.15        4.83      3.11 o 
 -11   2  18       58.53       51.28      4.60 o 
 -10   2  18      241.49      211.56      5.85 o 
  -9   2  18      956.91      952.29     10.25 o 
  -8   2  18     1049.17     1048.31     10.10 o 
  -7   2  18      140.86      132.28      5.02 o 
  -6   2  18       21.74       19.03      1.87 o 
  -5   2  18        4.48        5.19      1.42 o 
  -4   2  18      464.22      515.21      4.83 o 
  -3   2  18     1094.89     1119.83      8.02 o 
  -2   2  18      678.67      672.50      5.69 o 
  -1   2  18       24.85       17.51      1.79 o 
   0   2  18      599.95      585.33      6.96 o 
   1   2  18       49.99       55.88      2.98 o 
   2   2  18      272.21      288.04      5.29 o 
   3   2  18      495.66      492.96      8.27 o 
   4   2  18        1.99        2.23      2.35 o 
   5   2  18        0.06        3.30      3.51 o 
   6   2  18      282.92      253.26      8.82 o 
   7   2  18       16.09       19.25      4.97 o 
   8   2  18       12.82       10.31      5.30 o 
 -14   3  18      173.69      156.95     18.33 o 
 -13   3  18      190.75      168.06     19.51 o 
 -12   3  18      142.21      161.97      8.56 o 
 -11   3  18      217.10      210.97      8.52 o 
 -10   3  18     1446.29     1320.76     23.45 o 
  -9   3  18     3697.60     3664.38     40.38 o 
  -8   3  18      240.07      237.36      7.07 o 
  -7   3  18      476.38      453.21      9.25 o 
  -6   3  18      128.83      116.77      3.75 o 
  -5   3  18      216.62      213.86      4.37 o 
  -4   3  18      249.51      265.77      2.67 o 
  -3   3  18      778.96      804.13      7.74 o 
  -2   3  18     2072.28     2102.31     13.77 o 
  -1   3  18      822.46      813.16      7.66 o 
   0   3  18     1892.89     2004.06     16.04 o 
   1   3  18      523.12      573.18      8.14 o 
   2   3  18       67.00       83.20      3.39 o 
   3   3  18       41.73       40.07      3.21 o 
   4   3  18      538.27      543.34     11.64 o 
   5   3  18      754.76      750.59     15.53 o 
   6   3  18      729.24      649.26     20.08 o 
   7   3  18     1046.35     1013.44     17.29 o 
   8   3  18       77.80       75.55      7.29 o 
 -13   4  18       76.83       83.26      8.64 o 
 -12   4  18       14.27       14.94      7.54 o 
 -11   4  18      380.78      395.55     14.60 o 
 -10   4  18      706.49      693.39     11.82 o 
  -9   4  18      529.79      530.64      9.77 o 
  -8   4  18      231.34      206.61     13.13 o 
  -7   4  18     1418.86     1346.65     75.71 o 
  -6   4  18        2.26        3.91      2.55 o 
  -5   4  18     2463.16     2502.35     25.97 o 
  -4   4  18     2146.10     2211.89     21.02 o 
  -3   4  18      775.67      770.41     20.83 o 
  -2   4  18      141.31      139.92      2.88 o 
  -1   4  18      385.48      423.39      5.69 o 
   0   4  18      651.12      633.48      6.82 o 
   1   4  18       34.99       43.70      3.34 o 
   2   4  18     1099.66     1114.49     10.92 o 
   3   4  18      686.21      677.96      8.65 o 
   4   4  18      230.41      222.40      7.18 o 
   5   4  18      351.28      301.67      9.71 o 
   6   4  18      270.41      280.85      8.93 o 
   7   4  18      419.81      426.58     12.22 o 
 -13   5  18       54.98       34.75     12.97 o 
 -12   5  18      101.97       19.17     26.56 o 
 -11   5  18        4.57       -1.97      5.25 o 
 -10   5  18      325.87      332.85      7.77 o 
  -9   5  18     1112.69     1090.22     15.64 o 
  -8   5  18       13.76        9.51      2.36 o 
  -7   5  18       92.83       77.51      2.97 o 
  -6   5  18      505.66      413.41     10.63 o 
  -5   5  18        0.48        6.74      5.21 o 
  -4   5  18      182.20      218.85     11.77 o 
  -3   5  18      383.06      349.57      3.86 o 
  -2   5  18      707.26      766.44      6.61 o 
  -1   5  18       21.60       26.20      1.71 o 
   0   5  18     1751.14     1849.98     14.84 o 
   1   5  18       94.86       96.24      3.08 o 
   2   5  18      864.10      860.74     10.84 o 
   3   5  18        0.28       -1.08      2.37 o 
   4   5  18      108.61      113.30      7.15 o 
   5   5  18        3.75        4.39      4.10 o 
   6   5  18      183.68      222.09      8.59 o 
   7   5  18       11.55        9.70      5.95 o 
 -12   6  18       27.32       16.29      8.11 o 
 -11   6  18      157.48      160.04     10.59 o 
 -10   6  18       65.93       57.48      4.13 o 
  -9   6  18       74.18       68.80      3.57 o 
  -8   6  18      179.78      151.75      4.03 o 
  -7   6  18      363.20      311.96     20.62 o 
  -6   6  18       14.62        3.03      6.72 o 
  -5   6  18      101.23       69.90      7.63 o 
  -4   6  18       42.74       39.62      6.76 o 
  -3   6  18      151.07      120.90      5.29 o 
  -2   6  18       10.76       10.87      1.80 o 
  -1   6  18        0.51        1.74      1.78 o 
   0   6  18      236.25      207.36      7.14 o 
   1   6  18     1270.86     1255.10     14.36 o 
   2   6  18      725.24      709.16     11.65 o 
   3   6  18      169.51      168.27      4.73 o 
   4   6  18      119.83      119.36      7.52 o 
   5   6  18        4.62        3.15      4.04 o 
   6   6  18       24.19       29.22      6.33 o 
 -11   7  18      400.24      375.48     22.53 o 
 -10   7  18      416.67      431.58     16.24 o 
  -9   7  18      165.71      144.76     17.74 o 
  -8   7  18      157.43      147.46     15.84 o 
  -7   7  18      461.13      493.93     15.90 o 
  -6   7  18       73.14       97.34     15.22 o 
  -5   7  18       23.11       10.01      6.06 o 
  -4   7  18      317.83      327.73     14.70 o 
  -3   7  18      973.70     1032.10     15.79 o 
  -2   7  18     1031.92     1103.60     15.98 o 
  -1   7  18      117.36      110.70      3.81 o 
   0   7  18      296.36      274.06      6.80 o 
   1   7  18      121.10      122.19      5.34 o 
   2   7  18      514.28      545.30     11.99 o 
   3   7  18      323.40      328.97      9.99 o 
   4   7  18      117.16      110.57      7.93 o 
   5   7  18       37.62       34.52      7.21 o 
 -10   8  18       27.94       33.55     14.53 o 
  -9   8  18       18.04       18.22      8.86 o 
  -8   8  18      173.74      174.12     13.56 o 
  -7   8  18      627.82      622.45     28.12 o 
  -6   8  18      456.22      436.45     17.59 o 
  -5   8  18      155.23      156.13     12.31 o 
  -4   8  18      606.93      639.22     15.23 o 
  -3   8  18       56.07       74.49      6.84 o 
  -2   8  18      145.74      150.43      7.67 o 
  -1   8  18      289.11      245.81      5.78 o 
   0   8  18      127.07      120.26      5.33 o 
   1   8  18        8.33       12.94      4.60 o 
   2   8  18       21.37       28.58      4.73 o 
   3   8  18        5.24        2.91      4.11 o 
   4   8  18       47.60       39.37      6.26 o 
  -9   9  18        1.04        6.68     14.18 o 
  -8   9  18        0.58        3.05     12.53 o 
  -7   9  18       12.85        8.39      7.12 o 
  -6   9  18       70.26       59.18     11.22 o 
  -5   9  18      179.27      152.04     23.63 o 
  -4   9  18      617.42      581.85     19.23 o 
  -3   9  18       45.18       30.76     11.13 o 
  -2   9  18       11.88       14.98      9.99 o 
  -1   9  18        0.20        0.17      2.59 o 
   0   9  18       13.77       11.37      3.97 o 
   1   9  18      137.40      131.44      5.61 o 
   2   9  18       25.03       15.48      4.44 o 
   3   9  18        4.71       14.50      4.67 o 
  -7  10  18        5.28        2.20      6.72 o 
  -6  10  18       92.82      110.33     15.73 o 
  -5  10  18        1.62        0.72      5.86 o 
  -4  10  18      368.47      395.54     14.92 o 
  -3  10  18      394.54      451.64     12.08 o 
  -2  10  18      294.25      332.93     14.58 o 
  -1  10  18       39.05       40.02      8.46 o 
   0  10  18       44.09       33.81     13.59 o 
   1  10  18       94.41       79.65     11.10 o 
 -14   1  19      262.82      265.54     11.01 o 
 -13   1  19      339.45      330.61     17.58 o 
 -12   1  19       17.57       13.37      2.46 o 
 -11   1  19      278.89      240.89      6.93 o 
 -10   1  19       66.48       60.37      4.20 o 
  -9   1  19       71.18       85.31      5.22 o 
  -8   1  19      247.40      216.71      4.63 o 
  -7   1  19      340.27      348.76      4.86 o 
  -6   1  19     4309.63     4319.47     30.02 o 
  -5   1  19      794.06      838.09      6.42 o 
  -4   1  19     1471.12     1569.64      9.71 o 
  -3   1  19      151.29      151.20      3.19 o 
  -2   1  19      387.41      339.30      5.09 o 
  -1   1  19        1.53        1.04      1.71 o 
   0   1  19        4.28        5.20      1.74 o 
   1   1  19      946.58      930.04      8.81 o 
   2   1  19      148.10      144.46      4.23 o 
   3   1  19      274.70      250.28      5.64 o 
   4   1  19      887.63      857.61     11.39 o 
   5   1  19      478.36      470.53      9.17 o 
   6   1  19      381.74      374.38     13.41 o 
   7   1  19        6.03        9.98      4.78 o 
   8   1  19      115.86      110.72      7.86 o 
 -14   2  19      128.76       88.86     27.95 o 
 -13   2  19      322.49      305.65     11.36 o 
 -12   2  19      344.52      339.40     18.52 o 
 -11   2  19     1235.04     1294.62     12.87 o 
 -10   2  19      527.04      523.17     10.79 o 
  -9   2  19      272.05      248.92      4.91 o 
  -8   2  19        2.98        5.90      1.28 o 
  -7   2  19      369.07      361.09      5.09 o 
  -6   2  19     1912.04     1855.88     12.38 o 
  -5   2  19      111.80      130.49      2.45 o 
  -4   2  19     1092.21     1073.72      7.12 o 
  -3   2  19      529.42      577.56      4.87 o 
  -2   2  19     1361.28     1406.64     13.51 o 
  -1   2  19      230.82      217.88      3.73 o 
   0   2  19     1662.30     1731.20     14.23 o 
   1   2  19       28.60       42.63      2.75 o 
   2   2  19        3.48        4.81      2.51 o 
   3   2  19      675.52      656.71      8.65 o 
   4   2  19       74.80       66.64      4.16 o 
   5   2  19        1.73        3.07      3.92 o 
   6   2  19      213.40      209.38      9.41 o 
   7   2  19      427.50      449.22     14.48 o 
 -13   3  19       34.24       31.35      6.32 o 
 -12   3  19       38.53       40.16      6.86 o 
 -11   3  19      354.53      368.50      8.16 o 
 -10   3  19       18.60       12.97      4.65 o 
  -9   3  19        3.19        0.49      2.92 o 
  -8   3  19      494.09      491.31     10.39 o 
  -7   3  19      118.99      119.99      6.26 o 
  -6   3  19      221.00      171.62      8.84 o 
  -5   3  19        1.51        4.77      1.88 o 
  -4   3  19      356.24      379.97      3.85 o 
  -3   3  19       56.56       59.53      3.57 o 
  -2   3  19       68.75       62.99      2.11 o 
  -1   3  19      196.11      181.89      3.96 o 
   0   3  19        0.87        3.24      1.94 o 
   1   3  19     1919.40     1889.88     15.56 o 
   2   3  19     2489.04     2471.83     20.97 o 
   3   3  19       47.53       51.22      4.04 o 
   4   3  19       57.61       55.77      3.82 o 
   5   3  19      248.17      236.19      8.06 o 
   6   3  19      157.23      166.17      8.72 o 
   7   3  19       88.57       82.35      7.05 o 
 -13   4  19        0.18        0.64      5.49 o 
 -12   4  19        1.98        0.83      4.10 o 
 -11   4  19       30.41       29.72      3.99 o 
 -10   4  19       88.91       84.57      5.69 o 
  -9   4  19       81.43       85.17      6.29 o 
  -8   4  19       38.49       42.87      4.50 o 
  -7   4  19       13.85       12.21      3.15 o 
  -6   4  19      251.88      231.07      6.47 o 
  -5   4  19      973.21      883.92     10.35 o 
  -4   4  19       63.89       66.14      5.00 o 
  -3   4  19       22.82       18.61      4.03 o 
  -2   4  19      456.67      435.34      4.24 o 
  -1   4  19      353.17      361.15      4.87 o 
   0   4  19        4.04        3.91      1.56 o 
   1   4  19       23.91       17.49      2.33 o 
   2   4  19      365.48      351.90      6.98 o 
   3   4  19       89.06       83.22      5.21 o 
   4   4  19        0.26        1.06      2.35 o 
   5   4  19        3.62        2.78      3.48 o 
   6   4  19        1.46        2.15      4.36 o 
   7   4  19        0.68        1.66      4.49 o 
 -12   5  19      117.90       88.40     28.66 o 
 -11   5  19       37.95       24.23      6.05 o 
 -10   5  19      434.09      393.94      9.69 o 
  -9   5  19      358.27      396.60      9.99 o 
  -8   5  19      140.91      158.75      5.85 o 
  -7   5  19       10.55       10.16      2.95 o 
  -6   5  19       17.67       14.12      3.54 o 
  -5   5  19      307.95      348.07      9.30 o 
  -4   5  19      545.23      595.29      9.61 o 
  -3   5  19      474.43      453.42      6.05 o 
  -2   5  19        2.60        4.46      1.95 o 
  -1   5  19      713.32      653.40      6.11 o 
   0   5  19        6.72        4.65      1.36 o 
   1   5  19     1798.17     1738.80     15.52 o 
   2   5  19     1547.35     1467.96     15.41 o 
   3   5  19      114.83      137.27      5.70 o 
   4   5  19      105.67      125.25      5.28 o 
   5   5  19      371.73      356.40     11.22 o 
   6   5  19      635.84      630.60     12.86 o 
 -12   6  19       32.32       28.66      9.44 o 
 -11   6  19       51.89       29.13      6.17 o 
 -10   6  19      551.94      537.15     14.61 o 
  -9   6  19      141.22      140.58      5.36 o 
  -8   6  19      205.30      202.79     13.81 o 
  -7   6  19       11.74        8.03      1.29 o 
  -6   6  19      135.27      166.09     11.09 o 
  -5   6  19      209.08      215.68     12.32 o 
  -4   6  19     2864.22     2842.06     30.58 o 
  -3   6  19     2009.04     1876.37     33.68 o 
  -2   6  19     1599.63     1681.40     13.59 o 
  -1   6  19     1540.36     1595.26     14.70 o 
   0   6  19     1401.35     1379.57     15.48 o 
   1   6  19       52.95       36.76      3.00 o 
   2   6  19      131.10      126.58      4.69 o 
   3   6  19      232.31      237.04      9.68 o 
   4   6  19        2.77        3.60      3.79 o 
   5   6  19        2.48        7.73      4.61 o 
   6   6  19      273.24      269.88     11.97 o 
 -11   7  19        1.87       10.48      7.26 o 
 -10   7  19       17.33       14.13      7.94 o 
  -9   7  19      117.73      111.72     10.75 o 
  -8   7  19      706.16      707.47     39.77 o 
  -7   7  19        5.03        7.89      6.27 o 
  -6   7  19      382.00      376.38     14.30 o 
  -5   7  19      167.90      149.23     10.59 o 
  -4   7  19      793.42      756.27     12.59 o 
  -3   7  19      152.37      135.45      7.88 o 
  -2   7  19      208.69      196.86      5.05 o 
  -1   7  19       41.08       45.38      5.40 o 
   0   7  19        5.22       11.34      3.74 o 
   1   7  19       48.89       51.47      7.94 o 
   2   7  19       34.85       32.02      5.00 o 
   3   7  19      294.91      324.47     10.86 o 
   4   7  19       82.45       80.72      8.18 o 
   5   7  19       82.85       93.38      9.65 o 
 -10   8  19        9.85        7.42      7.42 o 
  -9   8  19      204.30      198.09     20.85 o 
  -8   8  19       48.05       37.11      9.78 o 
  -7   8  19      165.21      191.95     12.66 o 
  -6   8  19       92.46       86.76      9.90 o 
  -5   8  19      405.71      361.16     26.81 o 
  -4   8  19        0.51       -0.57      4.74 o 
  -3   8  19       25.69       17.20      5.73 o 
  -2   8  19       90.46       93.65      6.13 o 
  -1   8  19      156.38      140.84      7.22 o 
   0   8  19        9.50       13.08      3.83 o 
   1   8  19       23.00       17.93      4.04 o 
   2   8  19      402.01      470.33      9.84 o 
   3   8  19       10.23        3.68      3.82 o 
   4   8  19        1.68        8.72      5.36 o 
  -8   9  19      634.65      612.37     23.62 o 
  -7   9  19      304.32      322.33     20.68 o 
  -6   9  19       44.11       26.53      8.38 o 
  -5   9  19      223.99      208.30     13.59 o 
  -4   9  19      573.98      598.44     15.93 o 
  -3   9  19       25.53       46.36      7.15 o 
  -2   9  19      196.28      191.93     13.49 o 
  -1   9  19       67.85       63.20     10.53 o 
   0   9  19      112.14      103.13      4.60 o 
   1   9  19       66.05       66.08      6.47 o 
   2   9  19       90.15       96.33      6.49 o 
  -6  10  19       50.72       53.37     10.46 o 
  -5  10  19        0.69       -3.55     13.03 o 
  -4  10  19      106.62      106.76     12.40 o 
  -3  10  19        6.64        1.46      4.50 o 
  -2  10  19        0.71        3.77      5.51 o 
  -1  10  19      138.41      150.03     10.42 o 
   0  10  19      119.58      118.46     11.87 o 
 -14   0  20      143.07      134.91      6.83 o 
 -13   0  20      304.54      248.97     21.04 o 
 -12   0  20        8.17       12.89      5.99 o 
 -11   0  20      844.85      762.65     23.03 o 
 -10   0  20      555.13      500.53     26.24 o 
  -9   0  20      819.23      843.77     18.06 o 
  -8   0  20     3032.52     3053.82     38.96 o 
  -7   0  20     2238.42     2174.84     21.79 o 
  -6   0  20      982.91     1100.69     11.78 o 
  -5   0  20      224.35      216.14      4.68 o 
  -4   0  20      215.96      206.96      4.19 o 
  -3   0  20       12.86       32.47      4.95 o 
  -2   0  20     1522.21     1520.99     20.47 o 
  -1   0  20     1338.34     1346.87     19.63 o 
   0   0  20     1209.38     1259.08     16.58 o 
   1   0  20       29.16       33.56      3.77 o 
   2   0  20      256.79      243.55      7.26 o 
   3   0  20     2256.00     2146.05     27.55 o 
   4   0  20     1530.64     1494.01     22.44 o 
   5   0  20       38.22       32.70      7.88 o 
   6   0  20        3.82       -1.30      4.02 o 
   7   0  20       68.41       82.77      8.80 o 
 -14   1  20        6.79        5.67      3.87 o 
 -13   1  20        3.03        0.31      1.95 o 
 -12   1  20       60.96       45.77      4.23 o 
 -11   1  20       18.54       14.92      2.37 o 
 -10   1  20        0.77        6.44      2.61 o 
  -9   1  20      582.36      575.35      7.35 o 
  -8   1  20      360.23      373.99      4.70 o 
  -7   1  20      533.92      507.33      5.18 o 
  -6   1  20      239.19      257.44      3.25 o 
  -5   1  20      653.73      599.65      5.35 o 
  -4   1  20       22.54       27.03      1.86 o 
  -3   1  20       29.21       29.82      2.04 o 
  -2   1  20      308.20      309.90      5.35 o 
  -1   1  20     1620.52     1611.37     13.07 o 
   0   1  20       52.76       54.35      2.81 o 
   1   1  20      332.52      325.97      5.71 o 
   2   1  20      367.34      374.07      6.78 o 
   3   1  20      143.16      133.82      4.65 o 
   4   1  20       35.69       29.81      4.31 o 
   5   1  20        0.79        1.73      2.73 o 
   6   1  20       49.73       52.62      4.78 o 
   7   1  20      117.23      147.87     10.82 o 
 -13   2  20        4.01        1.83      3.40 o 
 -12   2  20        2.70        1.05      2.98 o 
 -11   2  20       50.62       50.43      3.34 o 
 -10   2  20      370.59      338.43      5.43 o 
  -9   2  20      448.85      459.15      9.05 o 
  -8   2  20       21.25       20.43      1.57 o 
  -7   2  20      895.73      840.41     12.33 o 
  -6   2  20      180.95      168.07      4.25 o 
  -5   2  20      275.91      284.19      3.59 o 
  -4   2  20      644.24      646.39      5.41 o 
  -3   2  20       60.90       67.02      3.58 o 
  -2   2  20       42.41       35.40      2.04 o 
  -1   2  20       86.52       79.75      3.02 o 
   0   2  20      129.53      136.16      4.00 o 
   1   2  20      116.58      116.97      3.75 o 
   2   2  20      120.03      110.36      4.42 o 
   3   2  20      463.11      454.25      7.40 o 
   4   2  20      811.10      773.19     10.85 o 
   5   2  20      867.92      872.71     18.15 o 
   6   2  20       91.74       94.34      6.51 o 
   7   2  20        8.48       14.69      5.60 o 
 -13   3  20       60.17       61.00      6.26 o 
 -12   3  20      442.69      441.62     12.47 o 
 -11   3  20      433.04      437.40     11.46 o 
 -10   3  20      648.27      637.80     12.29 o 
  -9   3  20     1114.20     1065.34     15.84 o 
  -8   3  20      134.74      130.42      9.05 o 
  -7   3  20      169.58      172.48      4.79 o 
  -6   3  20        7.52        8.36      3.04 o 
  -5   3  20       46.34       50.14      3.11 o 
  -4   3  20      648.67      691.60      5.89 o 
  -3   3  20     2629.51     2731.91     29.77 o 
  -2   3  20       63.78       58.91      2.72 o 
  -1   3  20      291.27      299.14      5.41 o 
   0   3  20      202.10      204.19      5.11 o 
   1   3  20       52.00       59.40      5.04 o 
   2   3  20      223.66      241.02      5.07 o 
   3   3  20       18.74       19.80      3.05 o 
   4   3  20       13.25       15.17      3.29 o 
   5   3  20        5.97        5.45      3.35 o 
   6   3  20       52.17       57.41      6.31 o 
   7   3  20       63.97       68.50      7.42 o 
 -13   4  20      157.80      149.87     17.96 o 
 -12   4  20      164.45      156.53      6.70 o 
 -11   4  20       10.04       10.44      4.12 o 
 -10   4  20       90.09       94.39      4.73 o 
  -9   4  20      407.23      405.66     10.88 o 
  -8   4  20      385.59      367.94     13.83 o 
  -7   4  20       93.75      101.03      6.53 o 
  -6   4  20      791.35      729.31     13.14 o 
  -5   4  20       60.46       67.07      3.80 o 
  -4   4  20      542.95      527.77      9.81 o 
  -3   4  20     1614.08     1575.16     13.87 o 
  -2   4  20        2.06        2.79      1.61 o 
  -1   4  20      282.31      289.39      4.93 o 
   0   4  20       33.77       41.57      2.67 o 
   1   4  20     2040.91     2039.83     19.71 o 
   2   4  20     1763.31     1710.86     16.27 o 
   3   4  20     1886.59     1777.14     17.90 o 
   4   4  20      783.00      808.68     10.95 o 
   5   4  20        8.57        9.16      3.28 o 
   6   4  20      138.24      152.79      8.42 o 
 -12   5  20       15.47        9.59      3.89 o 
 -11   5  20       93.05       74.01     13.86 o 
 -10   5  20       17.57       18.52      4.35 o 
  -9   5  20       26.08       37.12      4.60 o 
  -8   5  20       18.38       24.59      7.01 o 
  -7   5  20      129.53      133.71     11.39 o 
  -6   5  20       54.23       58.52      4.13 o 
  -5   5  20     1414.63     1425.17     20.58 o 
  -4   5  20      835.44      847.21     12.91 o 
  -3   5  20      106.90      112.60      3.78 o 
  -2   5  20       95.72       92.99      3.05 o 
  -1   5  20      925.83      948.59      8.45 o 
   0   5  20       20.16       18.85      2.47 o 
   1   5  20        4.61        7.61      1.89 o 
   2   5  20      515.04      512.35      8.50 o 
   3   5  20       86.93       84.51      4.45 o 
   4   5  20       39.25       43.01      3.83 o 
   5   5  20     1039.64     1017.87     15.87 o 
   6   5  20      112.55       98.05      8.70 o 
 -12   6  20       21.41       13.17      5.25 o 
 -11   6  20        0.25        0.90      2.41 o 
 -10   6  20       20.24       16.86      5.45 o 
  -9   6  20       11.62       10.98      3.43 o 
  -8   6  20      341.66      314.40     13.47 o 
  -7   6  20        1.61        3.61      1.57 o 
  -6   6  20       44.19       73.66      9.41 o 
  -5   6  20        0.46       -2.16      5.53 o 
  -4   6  20        3.21        5.22      3.95 o 
  -3   6  20       48.39       45.70      2.01 o 
  -2   6  20        3.51        1.82      1.60 o 
  -1   6  20      355.23      356.71      6.48 o 
   0   6  20       47.49       41.21      3.83 o 
   1   6  20       52.00       41.19      3.25 o 
   2   6  20      159.31      152.47      5.01 o 
   3   6  20       54.81       42.07      4.24 o 
   4   6  20        6.09        6.43      3.91 o 
   5   6  20        5.03       10.28      3.50 o 
 -11   7  20       18.84        9.31      9.95 o 
 -10   7  20      395.30      381.72     47.39 o 
  -9   7  20      157.13      162.81     11.96 o 
  -8   7  20      293.25      309.40     26.23 o 
  -7   7  20      472.32      471.52     21.82 o 
  -6   7  20      563.61      541.02     21.44 o 
  -5   7  20      479.67      447.07     19.89 o 
  -4   7  20       49.85       42.17      7.23 o 
  -3   7  20       44.79       46.94      6.25 o 
  -2   7  20      193.70      198.30      6.56 o 
  -1   7  20      436.74      436.03      6.73 o 
   0   7  20       88.79       91.47      4.05 o 
   1   7  20      328.69      325.65      9.22 o 
   2   7  20      431.65      444.36      9.32 o 
   3   7  20       10.68       11.52      4.55 o 
   4   7  20      145.00      153.76      8.61 o 
 -10   8  20        2.00        4.00      7.20 o 
  -9   8  20      130.83      126.59     12.22 o 
  -8   8  20      433.91      443.29     22.49 o 
  -7   8  20      617.68      634.97     20.67 o 
  -6   8  20      444.43      467.62     28.87 o 
  -5   8  20      374.89      370.84     15.70 o 
  -4   8  20      102.57       78.11      7.05 o 
  -3   8  20       91.36       97.27      6.74 o 
  -2   8  20      180.93      173.27     10.01 o 
  -1   8  20       60.32       54.17      5.72 o 
   0   8  20      191.71      159.07      7.00 o 
   1   8  20      143.89      130.88      5.67 o 
   2   8  20      204.84      184.47      7.40 o 
   3   8  20      563.94      542.74     11.78 o 
  -8   9  20        5.42        8.20      8.49 o 
  -7   9  20       25.54       43.46     11.55 o 
  -6   9  20      118.66      150.19     20.49 o 
  -5   9  20        5.29        5.56      5.37 o 
  -4   9  20        1.74        5.31      4.94 o 
  -3   9  20       34.92       41.76      6.09 o 
  -2   9  20      136.16      150.58     13.06 o 
  -1   9  20      162.42      165.66     13.89 o 
   0   9  20       20.96       23.28      9.38 o 
   1   9  20        2.95        8.81      3.89 o 
  -5  10  20      113.12      118.36     13.00 o 
  -4  10  20      483.58      457.44     19.90 o 
  -3  10  20      110.44      122.60     12.66 o 
  -2  10  20       13.44        5.73      5.87 o 
 -13   1  21      291.45      276.85     14.40 o 
 -12   1  21       49.27       48.39      4.94 o 
 -11   1  21        8.62        5.86      2.74 o 
 -10   1  21       10.93        7.91      2.58 o 
  -9   1  21        4.93        0.57      2.04 o 
  -8   1  21      143.32      149.23      2.77 o 
  -7   1  21     1647.61     1756.60     11.90 o 
  -6   1  21     2608.96     2693.50     18.18 o 
  -5   1  21       44.63       49.75      2.33 o 
  -4   1  21        4.17        7.24      1.52 o 
  -3   1  21        2.65        6.01      1.79 o 
  -2   1  21      605.66      585.99      8.17 o 
  -1   1  21      317.93      316.14      5.24 o 
   0   1  21     2768.62     2856.04     21.98 o 
   1   1  21       51.18       48.04      3.43 o 
   2   1  21       36.04       31.67      3.41 o 
   3   1  21      543.73      561.49      9.62 o 
   4   1  21      332.38      342.16      7.44 o 
   5   1  21      297.87      301.08      8.61 o 
   6   1  21       67.32       64.80      5.43 o 
   7   1  21       40.70       41.87      5.88 o 
 -13   2  21      270.54      258.02     12.68 o 
 -12   2  21      282.69      273.15     10.77 o 
 -11   2  21        7.75        6.95      1.75 o 
 -10   2  21     1198.84     1176.20     18.57 o 
  -9   2  21      991.05      956.08     14.13 o 
  -8   2  21      411.06      380.15      9.74 o 
  -7   2  21      971.29      911.68      9.41 o 
  -6   2  21      479.01      469.86      4.45 o 
  -5   2  21       66.52       84.71      2.48 o 
  -4   2  21      257.53      267.62      4.21 o 
  -3   2  21     1076.76     1080.76      8.96 o 
  -2   2  21      375.17      375.92      5.72 o 
  -1   2  21        4.75        7.95      1.93 o 
   0   2  21        3.45        2.73      2.09 o 
   1   2  21     1988.53     2015.71     16.91 o 
   2   2  21     1563.89     1568.50     13.79 o 
   3   2  21       51.76       41.73      4.29 o 
   4   2  21       95.73      103.57      5.02 o 
   5   2  21       74.74       68.47      5.72 o 
   6   2  21      210.36      208.61      7.62 o 
 -13   3  21       66.67       56.03     11.02 o 
 -12   3  21        2.07        2.09      3.32 o 
 -11   3  21      175.13      167.70      6.03 o 
 -10   3  21      615.36      616.22     10.90 o 
  -9   3  21        1.59        3.74      3.75 o 
  -8   3  21      443.39      453.48      8.25 o 
  -7   3  21        3.00        1.83      3.45 o 
  -6   3  21       22.33       30.17      3.27 o 
  -5   3  21      164.04      161.55      4.83 o 
  -4   3  21       11.74        5.93      1.64 o 
  -3   3  21      559.01      621.88      8.73 o 
  -2   3  21      176.42      184.32      3.57 o 
  -1   3  21      772.35      768.81      8.05 o 
   0   3  21      508.76      504.85      6.40 o 
   1   3  21      318.26      304.60      6.24 o 
   2   3  21      460.04      431.48      8.19 o 
   3   3  21      195.96      173.03      5.56 o 
   4   3  21       13.57       21.04      3.53 o 
   5   3  21       56.87       52.59      4.60 o 
   6   3  21       22.92       29.00      4.67 o 
 -13   4  21       33.53       11.22      8.23 o 
 -12   4  21       17.42        7.33      3.55 o 
 -11   4  21       40.94       33.02      4.02 o 
 -10   4  21       33.46       36.04      4.48 o 
  -9   4  21      236.93      250.92      6.55 o 
  -8   4  21      391.44      351.04     12.34 o 
  -7   4  21      251.87      243.33      7.03 o 
  -6   4  21       79.79       90.15      4.74 o 
  -5   4  21        6.40        5.43      1.70 o 
  -4   4  21       13.69       10.53      0.77 o 
  -3   4  21        7.23        2.99      2.38 o 
  -2   4  21      133.86      118.66      3.72 o 
  -1   4  21      328.87      313.67      4.85 o 
   0   4  21       21.80       25.62      2.75 o 
   1   4  21       34.36       31.66      2.68 o 
   2   4  21      731.83      735.11      9.94 o 
   3   4  21       58.92       63.97      4.93 o 
   4   4  21      593.21      606.28      9.53 o 
   5   4  21      160.15      179.88      6.31 o 
   6   4  21      213.85      199.10      6.94 o 
 -12   5  21      118.31      107.95     17.88 o 
 -11   5  21      103.39       86.03     17.84 o 
 -10   5  21      218.05      218.70     10.57 o 
  -9   5  21      358.58      365.04     19.19 o 
  -8   5  21      360.02      368.61     17.94 o 
  -7   5  21      424.47      437.81     11.34 o 
  -6   5  21     1182.30     1079.77     30.67 o 
  -5   5  21      987.27      938.02     20.58 o 
  -4   5  21      539.98      553.01     11.24 o 
  -3   5  21      441.12      438.03      6.65 o 
  -2   5  21      619.03      636.62      6.86 o 
  -1   5  21      549.27      528.21      6.00 o 
   0   5  21      621.18      656.94      8.32 o 
   1   5  21      681.71      681.19      8.91 o 
   2   5  21      765.04      744.70      9.61 o 
   3   5  21      253.03      227.84      7.32 o 
   4   5  21       22.68       23.95      3.74 o 
   5   5  21       28.12       18.45      4.17 o 
 -11   6  21      202.27      200.79     14.42 o 
 -10   6  21      167.41      155.13      5.90 o 
  -9   6  21       39.15       41.33      8.01 o 
  -8   6  21      222.18      228.21     11.90 o 
  -7   6  21      217.05      180.95      6.98 o 
  -6   6  21       50.55       52.73     12.94 o 
  -5   6  21        1.95        2.41      3.31 o 
  -4   6  21       12.84       22.54      4.45 o 
  -3   6  21       28.54       28.48      5.10 o 
  -2   6  21        4.62        4.28      2.09 o 
  -1   6  21       23.63       21.17      3.53 o 
   0   6  21       50.25       46.71      6.04 o 
   1   6  21      366.24      367.71     14.09 o 
   2   6  21      147.35      138.30      8.25 o 
   3   6  21       24.01       17.84      3.74 o 
   4   6  21      559.32      561.01     17.69 o 
 -10   7  21        6.74       14.13      8.62 o 
  -9   7  21       21.04       22.59      8.00 o 
  -8   7  21      325.04      318.25     14.99 o 
  -7   7  21      116.47      107.88     10.69 o 
  -6   7  21       15.58       20.00      7.30 o 
  -5   7  21       78.43       90.98      7.33 o 
  -4   7  21        0.29        0.06      3.59 o 
  -3   7  21        9.42        1.40      4.22 o 
  -2   7  21        8.90        6.39      2.31 o 
  -1   7  21       34.21       25.39      3.71 o 
   0   7  21       24.75       22.82      3.74 o 
   1   7  21       24.53       24.09      5.62 o 
   2   7  21        0.20        1.08      3.27 o 
   3   7  21        6.56        8.71      4.55 o 
   4   7  21        0.10       -2.07      5.06 o 
  -9   8  21      119.41      149.97     15.92 o 
  -8   8  21      410.23      430.69     17.93 o 
  -7   8  21       36.21       35.82     12.02 o 
  -6   8  21       19.23       22.49      8.31 o 
  -5   8  21        0.50        3.48      4.73 o 
  -4   8  21       49.02       33.10      5.60 o 
  -3   8  21        0.72        6.13      4.31 o 
  -2   8  21      227.27      232.00     12.17 o 
  -1   8  21      390.02      395.05     12.57 o 
   0   8  21      119.77      142.90      5.21 o 
   1   8  21        1.88       -0.12      2.92 o 
   2   8  21       72.73       70.56      6.87 o 
  -7   9  21       17.88       28.93      9.20 o 
  -6   9  21      108.89      107.96     15.09 o 
  -5   9  21      381.61      372.96     19.07 o 
  -4   9  21      273.12      311.96     14.60 o 
  -3   9  21        1.58       -1.79      4.28 o 
  -2   9  21      516.92      552.25     26.11 o 
  -1   9  21      524.14      568.35     21.74 o 
   0   9  21      215.64      202.34     12.45 o 
 -13   0  22        2.95        7.89      3.82 o 
 -12   0  22      211.61      189.30     13.65 o 
 -11   0  22     1406.66     1449.77     21.78 o 
 -10   0  22      621.08      584.39     17.62 o 
  -9   0  22     2823.32     3003.61     39.67 o 
  -8   0  22      545.04      542.15      8.86 o 
  -7   0  22       45.40       55.29      3.44 o 
  -6   0  22     1435.48     1492.89     14.70 o 
  -5   0  22      695.32      796.12     10.27 o 
  -4   0  22     2768.39     2898.36     25.67 o 
  -3   0  22       72.06       73.98      3.66 o 
  -2   0  22     1850.49     1813.28     24.78 o 
  -1   0  22      857.10      877.32     13.87 o 
   0   0  22      649.70      682.86     10.18 o 
   1   0  22      312.44      325.10      7.64 o 
   2   0  22      909.71      885.63     14.74 o 
   3   0  22      169.10      162.91      7.29 o 
   4   0  22      690.81      737.74     16.32 o 
   5   0  22      734.12      743.55     28.75 o 
   6   0  22      170.67      183.32      9.82 o 
 -13   1  22      265.26      214.66     15.05 o 
 -12   1  22      230.86      189.59     10.70 o 
 -11   1  22      420.47      402.05      8.06 o 
 -10   1  22       61.83       67.50      3.41 o 
  -9   1  22        8.48        4.15      2.20 o 
  -8   1  22      850.47      847.80      7.92 o 
  -7   1  22      804.39      798.39      6.98 o 
  -6   1  22        1.06        1.77      1.36 o 
  -5   1  22      338.56      321.03      4.29 o 
  -4   1  22      386.14      403.00      4.46 o 
  -3   1  22        1.63        2.94      1.89 o 
  -2   1  22      106.66      110.58      4.21 o 
  -1   1  22        5.98        6.44      2.11 o 
   0   1  22      258.18      275.43      5.11 o 
   1   1  22        8.03       11.83      2.49 o 
   2   1  22        7.85        5.90      2.62 o 
   3   1  22      843.13      825.03     11.04 o 
   4   1  22      415.46      369.18      7.88 o 
   5   1  22       12.44        7.04      4.28 o 
   6   1  22       25.91       23.11      4.83 o 
 -13   2  22        3.02        6.55      3.58 o 
 -12   2  22        1.90       -0.14      2.59 o 
 -11   2  22       31.04       31.76      4.27 o 
 -10   2  22      406.81      345.72      8.78 o 
  -9   2  22      307.49      292.07     10.98 o 
  -8   2  22       39.95       35.07      3.17 o 
  -7   2  22      348.54      353.95      6.53 o 
  -6   2  22       20.22       25.26      2.64 o 
  -5   2  22      450.26      472.50      4.48 o 
  -4   2  22      630.95      673.36      5.92 o 
  -3   2  22      115.44      110.45      4.29 o 
  -2   2  22       21.74       14.86      2.48 o 
  -1   2  22       37.42       32.38      3.05 o 
   0   2  22       21.67       23.21      2.69 o 
   1   2  22      408.63      380.00      6.93 o 
   2   2  22        0.22       -0.13      2.20 o 
   3   2  22       10.46        8.73      2.92 o 
   4   2  22       33.51       43.30      4.01 o 
   5   2  22       13.74       16.29      3.85 o 
   6   2  22       34.82       24.98      5.25 o 
 -13   3  22      371.42      338.16     10.18 o 
 -12   3  22      137.17      131.49     10.21 o 
 -11   3  22        9.01       13.41      3.75 o 
 -10   3  22       34.12       26.06      4.12 o 
  -9   3  22       50.94       46.91      5.06 o 
  -8   3  22      821.41      824.66     11.68 o 
  -7   3  22      275.49      280.81      8.08 o 
  -6   3  22        2.78        4.59      1.96 o 
  -5   3  22       35.67       27.23      1.63 o 
  -4   3  22      978.01      998.07      8.98 o 
  -3   3  22     1102.19     1112.06     10.99 o 
  -2   3  22     1590.51     1629.31     13.43 o 
  -1   3  22     1426.49     1515.98     12.94 o 
   0   3  22     1097.33     1106.45     10.48 o 
   1   3  22      231.33      235.87      5.89 o 
   2   3  22       74.13       70.66      4.16 o 
   3   3  22     1007.16     1013.71     12.21 o 
   4   3  22      588.65      542.04     10.64 o 
   5   3  22      208.06      192.26      7.88 o 
   6   3  22      164.20      158.94      6.72 o 
 -12   4  22      177.47      166.78     11.15 o 
 -11   4  22      169.27      165.01     13.91 o 
 -10   4  22      276.12      287.83     14.20 o 
  -9   4  22     2392.86     2449.98     28.15 o 
  -8   4  22      705.13      703.99     19.00 o 
  -7   4  22      489.78      424.90     12.68 o 
  -6   4  22      127.55      160.62      4.80 o 
  -5   4  22      204.68      218.71      6.72 o 
  -4   4  22     2038.57     1863.28     25.45 o 
  -3   4  22     1028.61     1042.95     10.68 o 
  -2   4  22     1528.27     1677.47     18.02 o 
  -1   4  22      999.65      991.92      9.29 o 
   0   4  22       95.13       87.54      5.19 o 
   1   4  22       94.28       92.93      3.85 o 
   2   4  22      489.16      520.46      7.68 o 
   3   4  22      216.34      208.00      5.96 o 
   4   4  22        3.47        2.94      3.23 o 
   5   4  22       35.88       37.99      5.92 o 
 -12   5  22       75.47       40.03     16.19 o 
 -11   5  22       35.62       30.18     14.44 o 
 -10   5  22       28.06       11.64      4.16 o 
  -9   5  22       10.45        2.40      3.14 o 
  -8   5  22      447.90      415.97     21.83 o 
  -7   5  22        2.10        5.00      2.70 o 
  -6   5  22      124.95      106.05     10.98 o 
  -5   5  22       44.33       29.85      5.96 o 
  -4   5  22      865.63      926.21     21.83 o 
  -3   5  22       39.28       47.53      2.68 o 
  -2   5  22      487.82      481.61      6.89 o 
  -1   5  22      169.93      195.27      4.50 o 
   0   5  22        8.08        5.67      1.84 o 
   1   5  22      171.31      190.15      4.89 o 
   2   5  22      321.13      308.67      8.46 o 
   3   5  22      283.03      287.86      6.58 o 
   4   5  22        0.74       -1.72      3.44 o 
   5   5  22      224.78      210.39      7.34 o 
 -11   6  22       90.80       55.63     48.53 o 
 -10   6  22      352.27      379.45     16.01 o 
  -9   6  22       77.46       61.84     11.63 o 
  -8   6  22       66.43       57.44     10.04 o 
  -7   6  22       51.68       67.07     10.05 o 
  -6   6  22       58.05       53.61      8.44 o 
  -5   6  22      308.21      332.12     10.00 o 
  -4   6  22      745.06      728.26     12.51 o 
  -3   6  22      712.32      690.64     15.44 o 
  -2   6  22       16.85       17.54      2.27 o 
  -1   6  22       26.61       31.87      2.68 o 
   0   6  22      164.84      151.31      5.08 o 
   1   6  22      447.65      473.69      9.40 o 
   2   6  22      238.76      290.11     11.94 o 
   3   6  22      218.84      248.67      9.41 o 
   4   6  22       25.09       24.86      6.21 o 
 -10   7  22      116.34       88.34     69.57 o 
  -9   7  22       18.21        8.02      7.08 o 
  -8   7  22      821.40      821.93     25.71 o 
  -7   7  22      573.10      610.37     39.23 o 
  -6   7  22      196.82      225.60     27.75 o 
  -5   7  22       23.50       13.37      6.71 o 
  -4   7  22        1.55        4.84      4.77 o 
  -3   7  22      317.64      307.89     17.97 o 
  -2   7  22      596.10      516.54     29.49 o 
  -1   7  22       56.47       49.24      5.90 o 
   0   7  22       35.33       39.51      5.57 o 
   1   7  22      619.63      610.70     10.19 o 
   2   7  22      222.09      198.64      8.84 o 
   3   7  22       54.58       44.64      6.83 o 
  -9   8  22        9.78       17.65     14.76 o 
  -8   8  22       56.37       56.78     10.33 o 
  -7   8  22      438.06      426.45     18.20 o 
  -6   8  22     1269.93     1347.46     31.62 o 
  -5   8  22       26.58       24.70     10.69 o 
  -4   8  22      315.01      300.23     10.58 o 
  -3   8  22       13.95       20.68      5.38 o 
  -2   8  22      454.64      503.40     14.63 o 
  -1   8  22      157.96      163.17     10.99 o 
   0   8  22        4.18        5.58      3.86 o 
   1   8  22      117.79      110.42      5.55 o 
  -6   9  22        2.23        2.87      5.51 o 
  -5   9  22       41.06       34.01      8.61 o 
  -4   9  22       38.66       33.85      7.99 o 
  -3   9  22       22.88       22.40      6.95 o 
  -2   9  22       34.29       22.45      9.43 o 
  -1   9  22       38.03       44.94     11.02 o 
 -13   1  23       39.53       45.30      5.96 o 
 -12   1  23      287.49      262.70      8.73 o 
 -11   1  23      158.98      147.76      6.82 o 
 -10   1  23     1152.07     1136.61     10.49 o 
  -9   1  23       40.51       33.68      2.56 o 
  -8   1  23      119.59      118.36      2.52 o 
  -7   1  23     4066.48     4264.96     30.06 o 
  -6   1  23     1805.62     1850.43     13.76 o 
  -5   1  23      220.50      222.84      3.63 o 
  -4   1  23       20.01       25.15      2.02 o 
  -3   1  23     1103.51     1176.18     10.24 o 
  -2   1  23      957.93      985.38     10.39 o 
  -1   1  23      940.66      951.59      9.33 o 
   0   1  23       84.76       91.52      3.91 o 
   1   1  23       21.63       20.59      2.77 o 
   2   1  23      361.65      384.11      7.22 o 
   3   1  23       79.13       73.38      4.48 o 
   4   1  23      542.58      551.07     11.62 o 
   5   1  23       74.14       72.02      5.35 o 
 -13   2  23       89.66       90.14      7.52 o 
 -12   2  23      137.66      153.05      6.92 o 
 -11   2  23       11.24       12.10      5.07 o 
 -10   2  23        2.92        2.51      2.86 o 
  -9   2  23        3.00        1.79      1.09 o 
  -8   2  23      473.46      480.88     11.69 o 
  -7   2  23      303.45      280.93      7.53 o 
  -6   2  23     1227.33     1255.45      9.46 o 
  -5   2  23     1879.77     1950.72     13.44 o 
  -4   2  23      135.34      115.41      3.02 o 
  -3   2  23       41.22       38.64      2.80 o 
  -2   2  23      298.21      298.42      5.66 o 
  -1   2  23      975.79      988.82     11.19 o 
   0   2  23      158.17      171.49      4.75 o 
   1   2  23      347.43      342.46      7.56 o 
   2   2  23      570.22      567.90     10.12 o 
   3   2  23      231.29      230.14      7.16 o 
   4   2  23       66.16       58.15      5.25 o 
   5   2  23      578.74      559.92     10.27 o 
 -13   3  23      461.49      456.86     22.30 o 
 -12   3  23      300.79      290.32      8.87 o 
 -11   3  23      148.61      174.05      9.59 o 
 -10   3  23      384.71      401.18     12.73 o 
  -9   3  23       61.47       61.58      6.04 o 
  -8   3  23      141.36      140.57      5.85 o 
  -7   3  23       10.16       14.19      2.57 o 
  -6   3  23       89.29       84.37      3.79 o 
  -5   3  23       54.41       58.56      2.27 o 
  -4   3  23      859.67      889.92      8.47 o 
  -3   3  23     1176.36     1207.09     10.84 o 
  -2   3  23        1.33        1.95      1.69 o 
  -1   3  23        7.10        4.19      2.28 o 
   0   3  23       36.58       29.43      3.72 o 
   1   3  23      501.57      492.15      7.13 o 
   2   3  23      170.78      173.12      5.35 o 
   3   3  23       26.04       21.56      3.45 o 
   4   3  23       33.28       42.60      5.26 o 
   5   3  23      111.03       92.67      6.44 o 
 -12   4  23        2.23        1.87      3.89 o 
 -11   4  23       19.03       20.03      4.03 o 
 -10   4  23        4.65        8.31      4.68 o 
  -9   4  23        3.19       -1.36      4.07 o 
  -8   4  23       80.49       84.74      6.66 o 
  -7   4  23        0.31        4.59      2.62 o 
  -6   4  23        0.18        0.74      1.72 o 
  -5   4  23       63.62       66.69      5.96 o 
  -4   4  23      136.20      138.14      5.00 o 
  -3   4  23      198.57      201.84      4.80 o 
  -2   4  23        0.50        1.96      1.79 o 
  -1   4  23      174.04      189.91      3.78 o 
   0   4  23       96.70      105.83      5.68 o 
   1   4  23       10.30       11.43      2.83 o 
   2   4  23        5.68        4.68      3.38 o 
   3   4  23       19.09       22.25      4.03 o 
   4   4  23        1.84        4.27      3.79 o 
   5   4  23       50.72       48.03      4.92 o 
 -11   5  23      100.68       81.80     25.51 o 
 -10   5  23       62.73       41.09     29.28 o 
  -9   5  23       53.08       47.98      6.26 o 
  -8   5  23       21.22       24.53      4.17 o 
  -7   5  23        2.14        1.14      2.37 o 
  -6   5  23      111.30      111.76      6.75 o 
  -5   5  23        3.88       10.77      3.78 o 
  -4   5  23      514.39      494.08     18.27 o 
  -3   5  23      912.20      952.93     11.19 o 
  -2   5  23      426.43      423.72      5.71 o 
  -1   5  23      540.21      551.17     17.98 o 
   0   5  23      145.14      145.86      3.47 o 
   1   5  23      360.56      351.05      6.49 o 
   2   5  23      247.18      241.02      5.55 o 
   3   5  23      218.17      229.10     13.37 o 
   4   5  23      215.33      207.73     16.90 o 
 -11   6  23       21.03        1.87      6.40 o 
 -10   6  23        2.87        2.04      6.82 o 
  -9   6  23      392.60      366.17     26.44 o 
  -8   6  23      892.15      883.15     37.43 o 
  -7   6  23      225.68      232.65     12.66 o 
  -6   6  23      390.62      405.88     11.32 o 
  -5   6  23      638.27      666.04     12.42 o 
  -4   6  23       24.03       28.25      4.92 o 
  -3   6  23      805.14      807.74     13.69 o 
  -2   6  23      458.83      448.38      6.53 o 
  -1   6  23      246.59      257.38      7.81 o 
   0   6  23      153.04      148.89      6.58 o 
   1   6  23      186.78      199.10      6.85 o 
   2   6  23       17.25       15.81      4.70 o 
   3   6  23       86.64       63.60      5.93 o 
 -10   7  23        0.67       -1.51      7.24 o 
  -9   7  23       31.52       32.92     10.29 o 
  -8   7  23       57.47       55.04     11.08 o 
  -7   7  23        8.10       21.43      9.61 o 
  -6   7  23       84.04       79.14      9.19 o 
  -5   7  23       55.14       58.34      6.48 o 
  -4   7  23       10.40       15.53      5.94 o 
  -3   7  23        2.55       -2.21      5.71 o 
  -2   7  23        1.68        3.53      6.16 o 
  -1   7  23       13.54       12.00      3.43 o 
   0   7  23        4.71       10.12      2.81 o 
   1   7  23        7.34        4.63      3.54 o 
   2   7  23       12.83       15.07      4.08 o 
  -8   8  23       33.61       41.01     13.01 o 
  -7   8  23        3.20       -0.59      6.28 o 
  -6   8  23      144.42      162.07     10.30 o 
  -5   8  23        6.78        7.70      6.85 o 
  -4   8  23      598.36      609.16     18.29 o 
  -3   8  23       90.17       98.99     10.38 o 
  -2   8  23      178.90      171.18     10.56 o 
  -1   8  23       21.80       17.61      7.11 o 
   0   8  23       56.83       44.64      9.65 o 
   1   8  23       56.34       26.23      5.77 o 
  -5   9  23      368.61      373.07     14.08 o 
  -4   9  23      142.59      169.02     12.25 o 
  -3   9  23       44.10       48.42      9.66 o 
  -2   9  23      243.22      290.09     21.12 o 
 -13   0  24      103.11      103.25     11.63 o 
 -12   0  24     1343.63     1341.52     22.04 o 
 -11   0  24       67.59       72.20     12.21 o 
 -10   0  24      266.38      235.56      7.37 o 
  -9   0  24     1869.87     1786.70     31.91 o 
  -8   0  24     1165.63     1176.23     12.72 o 
  -7   0  24      680.41      756.61     10.20 o 
  -6   0  24      197.00      190.52      6.07 o 
  -5   0  24      734.42      752.73     14.09 o 
  -4   0  24       66.25       62.30      3.56 o 
  -3   0  24      111.22       98.36      5.22 o 
  -2   0  24      908.92      963.41     17.19 o 
  -1   0  24     2163.32     2230.76     32.50 o 
   0   0  24        5.96        3.68      3.14 o 
   1   0  24       98.02       88.42      6.28 o 
   2   0  24     1050.08     1092.50     23.66 o 
   3   0  24      648.18      658.46     14.46 o 
   4   0  24      612.39      538.70     29.45 o 
   5   0  24       78.94       89.73      7.91 o 
 -13   1  24        5.11        0.76      3.67 o 
 -12   1  24        1.73        4.56      3.94 o 
 -11   1  24       25.19       27.99      5.12 o 
 -10   1  24        2.51        4.05      2.01 o 
  -9   1  24       97.71      102.00      2.65 o 
  -8   1  24      199.67      221.60      3.18 o 
  -7   1  24      189.22      190.47      3.42 o 
  -6   1  24      922.28      937.34      8.61 o 
  -5   1  24      111.33      121.63      3.14 o 
  -4   1  24      341.99      353.26      4.40 o 
  -3   1  24       42.46       41.11      3.61 o 
  -2   1  24       51.91       58.20      4.45 o 
  -1   1  24      182.69      183.16      5.80 o 
   0   1  24     1420.10     1406.20     14.07 o 
   1   1  24      427.81      440.83      7.46 o 
   2   1  24      116.21      121.86      5.32 o 
   3   1  24      271.18      278.23      7.42 o 
   4   1  24      395.96      376.16      8.50 o 
   5   1  24        0.77        2.85      3.54 o 
 -13   2  24       43.20       32.96      5.26 o 
 -12   2  24      192.98      206.91     10.08 o 
 -11   2  24       32.91       39.84      4.57 o 
 -10   2  24        9.25        6.43      3.24 o 
  -9   2  24      143.38      165.00      5.81 o 
  -8   2  24       49.70       39.03      1.59 o 
  -7   2  24      344.31      353.53      7.27 o 
  -6   2  24       12.19       15.16      1.62 o 
  -5   2  24       26.66       30.43      2.17 o 
  -4   2  24       44.65       43.46      2.76 o 
  -3   2  24      329.24      321.37      5.08 o 
  -2   2  24      303.63      319.02      6.13 o 
  -1   2  24       29.88       30.22      2.83 o 
   0   2  24      350.18      357.28      6.95 o 
   1   2  24       72.88       62.92      4.29 o 
   2   2  24       48.08       50.91      4.10 o 
   3   2  24        3.63        5.67      3.14 o 
   4   2  24      152.30      139.35      6.19 o 
   5   2  24       33.61       33.02      6.19 o 
 -12   3  24       94.90      101.89     14.23 o 
 -11   3  24      125.07      131.59      6.79 o 
 -10   3  24      226.25      225.47      7.43 o 
  -9   3  24      459.08      451.21      8.88 o 
  -8   3  24      260.56      258.91      7.85 o 
  -7   3  24       11.74       14.85      2.79 o 
  -6   3  24       39.30       38.02      4.32 o 
  -5   3  24       35.43       32.68      2.96 o 
  -4   3  24     1006.39     1008.50     10.27 o 
  -3   3  24      218.82      243.08      4.82 o 
  -2   3  24       60.23       58.31      5.19 o 
  -1   3  24      480.03      521.50      6.98 o 
   0   3  24        1.95        2.19      1.99 o 
   1   3  24       38.77       28.73      3.53 o 
   2   3  24      115.69      116.17      5.63 o 
   3   3  24      344.57      321.91      8.22 o 
   4   3  24      468.22      472.50      8.78 o 
 -12   4  24      260.17      250.11     12.94 o 
 -11   4  24      320.02      320.01     10.29 o 
 -10   4  24       93.79       85.82      6.43 o 
  -9   4  24       58.28       61.33      6.53 o 
  -8   4  24      355.76      321.24     18.58 o 
  -7   4  24        2.51        2.00      2.38 o 
  -6   4  24       15.67       14.92      2.42 o 
  -5   4  24      410.48      426.62      8.85 o 
  -4   4  24     2447.99     2411.08     29.41 o 
  -3   4  24     1780.01     1806.48     24.88 o 
  -2   4  24     1855.24     1859.90     15.20 o 
  -1   4  24       24.05       25.96      2.50 o 
   0   4  24       82.87       80.83      3.80 o 
   1   4  24       42.21       41.12      3.48 o 
   2   4  24      110.47      108.61      4.77 o 
   3   4  24      183.69      189.64      5.84 o 
   4   4  24       82.27       67.92      5.91 o 
 -11   5  24       93.44       61.50     42.97 o 
 -10   5  24      168.91      157.05     89.73 o 
  -9   5  24      341.37      338.13     17.45 o 
  -8   5  24      204.87      197.26      8.35 o 
  -7   5  24       82.34       63.12      4.19 o 
  -6   5  24      517.52      479.98     11.48 o 
  -5   5  24       43.08       54.65      6.30 o 
  -4   5  24        3.05       -4.21      4.26 o 
  -3   5  24      136.74      133.28      5.23 o 
  -2   5  24      130.37      127.34      4.17 o 
  -1   5  24       19.89       22.58      2.43 o 
   0   5  24       42.46       42.00      3.97 o 
   1   5  24       27.61       19.55      3.35 o 
   2   5  24        7.08        9.49      4.27 o 
   3   5  24       62.39       47.06      4.86 o 
 -10   6  24        3.57       12.80      8.49 o 
  -9   6  24       27.41       27.38      8.10 o 
  -8   6  24       26.01       16.90      7.39 o 
  -7   6  24      104.77      116.51      7.69 o 
  -6   6  24       86.89       86.67     11.28 o 
  -5   6  24       48.82       57.43      6.59 o 
  -4   6  24        3.81        6.19      4.09 o 
  -3   6  24       11.35        6.86      4.12 o 
  -2   6  24       15.61        7.94      6.42 o 
  -1   6  24       46.48       45.30      4.81 o 
   0   6  24       59.64       59.50      8.17 o 
   1   6  24      107.97      115.98      7.30 o 
   2   6  24       24.89       29.00      5.07 o 
  -9   7  24      171.73      165.35     15.54 o 
  -8   7  24       72.82       69.53     10.52 o 
  -7   7  24      201.15      196.02     10.01 o 
  -6   7  24      620.53      669.03     18.00 o 
  -5   7  24      250.80      297.52     14.13 o 
  -4   7  24        2.46        4.14      6.95 o 
  -3   7  24       72.39       93.06     11.75 o 
  -2   7  24       84.31      106.14     12.66 o 
  -1   7  24      134.10      151.51     11.42 o 
   0   7  24      663.00      622.68     18.68 o 
   1   7  24      141.32      119.64      5.70 o 
  -7   8  24      260.67      293.21     15.18 o 
  -6   8  24      522.53      571.14     18.76 o 
  -5   8  24      148.64      135.08      9.78 o 
  -4   8  24       24.80        9.37      6.08 o 
  -3   8  24       17.22       14.39      6.44 o 
  -2   8  24      447.01      461.62     17.12 o 
  -1   8  24       45.89       42.50     10.23 o 
 -12   1  25      159.99      147.12     20.28 o 
 -11   1  25       87.51       88.82      5.34 o 
 -10   1  25       80.43       71.25      4.26 o 
  -9   1  25       16.24       21.43      2.51 o 
  -8   1  25      940.47      937.22     13.78 o 
  -7   1  25      569.83      566.90      5.80 o 
  -6   1  25      815.64      832.39      7.51 o 
  -5   1  25       38.61       31.59      2.35 o 
  -4   1  25       47.71       47.24      2.56 o 
  -3   1  25       13.75       10.59      2.38 o 
  -2   1  25       73.33       76.30      4.58 o 
  -1   1  25       29.18       32.09      4.09 o 
   0   1  25       32.56       26.97      3.98 o 
   1   1  25      524.44      528.01      8.79 o 
   2   1  25        7.03       10.57      3.15 o 
   3   1  25       73.09       61.97      4.46 o 
   4   1  25        8.96        7.51      3.95 o 
 -12   2  25        1.21       -1.20      3.76 o 
 -11   2  25      128.69      134.33      6.36 o 
 -10   2  25      231.95      236.11      9.32 o 
  -9   2  25      548.79      546.78      9.11 o 
  -8   2  25       73.39       62.88      2.90 o 
  -7   2  25      582.15      615.77      9.99 o 
  -6   2  25      298.16      320.74      4.95 o 
  -5   2  25      113.62      115.02      2.75 o 
  -4   2  25        2.32        3.97      2.12 o 
  -3   2  25      335.76      321.82      5.46 o 
  -2   2  25      362.23      396.31      8.90 o 
  -1   2  25      821.16      836.68     10.17 o 
   0   2  25     1143.04     1132.49     14.04 o 
   1   2  25      265.94      265.04      6.59 o 
   2   2  25      558.46      544.16     13.82 o 
   3   2  25       83.79       89.82      5.07 o 
   4   2  25       35.08       37.70      5.03 o 
 -12   3  25        6.94        1.24      3.50 o 
 -11   3  25      145.82      171.73      7.35 o 
 -10   3  25       19.21       14.69      3.61 o 
  -9   3  25       91.00       89.89      5.23 o 
  -8   3  25      142.08      142.30      4.93 o 
  -7   3  25      131.49      139.29      5.70 o 
  -6   3  25      874.32      842.10     10.37 o 
  -5   3  25      379.74      383.47      7.28 o 
  -4   3  25       26.56       34.57      3.24 o 
  -3   3  25      176.37      186.13      4.66 o 
  -2   3  25     1015.38      974.84     11.65 o 
  -1   3  25       15.88       13.49      3.08 o 
   0   3  25      117.29      136.88      4.56 o 
   1   3  25       27.68       21.59      3.46 o 
   2   3  25        1.16       -0.46      2.41 o 
   3   3  25        0.53       -0.73      2.70 o 
   4   3  25      277.42      279.35      9.43 o 
 -11   4  25       12.84        9.73      3.79 o 
 -10   4  25        1.22        3.78      3.17 o 
  -9   4  25       31.97       30.08      4.75 o 
  -8   4  25       14.98       17.30      3.85 o 
  -7   4  25        7.50       12.60      3.67 o 
  -6   4  25       83.28       92.33     11.44 o 
  -5   4  25      219.26      201.31      9.36 o 
  -4   4  25       15.08       13.07      1.51 o 
  -3   4  25       18.24       32.32      3.76 o 
  -2   4  25      143.54      137.92      4.58 o 
  -1   4  25      185.49      187.78      4.48 o 
   0   4  25       16.17       10.11      2.65 o 
   1   4  25      174.15      174.50      6.68 o 
   2   4  25      166.67      162.35      5.68 o 
   3   4  25        5.24        5.00      3.17 o 
 -11   5  25      407.35      410.94     27.06 o 
 -10   5  25      135.05      140.11     12.91 o 
  -9   5  25       91.38       96.07      9.85 o 
  -8   5  25      378.66      387.50     32.30 o 
  -7   5  25      622.81      589.06     12.80 o 
  -6   5  25      561.81      572.31     15.12 o 
  -5   5  25      260.04      295.15     10.66 o 
  -4   5  25      336.88      387.15     17.23 o 
  -3   5  25      532.97      517.30     16.11 o 
  -2   5  25      551.35      537.55      7.52 o 
  -1   5  25       94.58       89.42      3.98 o 
   0   5  25       16.28       17.56      3.56 o 
   1   5  25        7.59       14.03      4.81 o 
   2   5  25       23.06       19.92      4.65 o 
 -10   6  25       15.26       15.35      7.84 o 
  -9   6  25       87.56      115.60     14.24 o 
  -8   6  25        1.53        5.36      6.40 o 
  -7   6  25      221.80      221.85      9.48 o 
  -6   6  25      323.58      365.39     11.37 o 
  -5   6  25        8.36       11.32      4.50 o 
  -4   6  25       68.87       77.42      7.41 o 
  -3   6  25       68.84       59.42      8.20 o 
  -2   6  25      209.95      217.79     10.33 o 
  -1   6  25      249.10      245.08      9.66 o 
   0   6  25      421.93      416.32     11.40 o 
   1   6  25      100.00       85.43      5.63 o 
   2   6  25      492.86      493.70     13.17 o 
  -8   7  25        4.49       -3.17      6.80 o 
  -7   7  25       74.47       99.30      8.44 o 
  -6   7  25      367.94      384.45     16.52 o 
  -5   7  25      216.22      252.10     12.64 o 
  -4   7  25       18.81       22.86      7.69 o 
  -3   7  25        1.12        3.20      6.93 o 
  -2   7  25       15.43       21.09      8.46 o 
  -1   7  25       24.00       26.45      7.11 o 
   0   7  25       49.53       43.03      8.20 o 
  -6   8  25      159.49      175.21     13.34 o 
  -5   8  25       19.35       47.32      9.58 o 
  -4   8  25       80.39       69.72      8.89 o 
  -3   8  25       82.01       86.50      9.38 o 
  -2   8  25        7.18       12.57      6.58 o 
 -12   0  26      911.47      844.23     26.16 o 
 -11   0  26     1888.84     1819.20     42.12 o 
 -10   0  26     1676.46     1627.86     19.83 o 
  -9   0  26      439.88      478.40     11.65 o 
  -8   0  26     2120.08     2184.75     24.49 o 
  -7   0  26      228.53      241.25      5.89 o 
  -6   0  26      662.25      680.51     10.13 o 
  -5   0  26     1321.77     1393.50     22.03 o 
  -4   0  26     1050.83     1093.84     14.50 o 
  -3   0  26        8.60       11.31      4.49 o 
  -2   0  26      375.29      373.64     11.31 o 
  -1   0  26      198.38      222.09      8.49 o 
   0   0  26     1314.52     1340.49     22.25 o 
   1   0  26     1203.69     1207.18     25.01 o 
   2   0  26      195.46      188.43      8.00 o 
   3   0  26        2.20        8.12      5.39 o 
   4   0  26       47.69       48.17      8.27 o 
 -12   1  26       33.00       26.33      5.16 o 
 -11   1  26       81.90       71.34      6.57 o 
 -10   1  26      222.59      237.52      5.39 o 
  -9   1  26        1.00        1.59      1.59 o 
  -8   1  26      250.89      280.16      5.06 o 
  -7   1  26      180.11      173.95      4.84 o 
  -6   1  26       75.27       74.24      3.28 o 
  -5   1  26      222.98      235.36      4.35 o 
  -4   1  26       10.10       11.80      2.25 o 
  -3   1  26      423.08      450.08      8.19 o 
  -2   1  26      263.55      266.12      5.97 o 
  -1   1  26     1139.43     1124.59     14.13 o 
   0   1  26      103.15      103.32      5.24 o 
   1   1  26      114.42      114.08      5.12 o 
   2   1  26      110.53      113.24      4.84 o 
   3   1  26       23.05       25.09      4.46 o 
   4   1  26      145.69      144.83      6.41 o 
 -12   2  26      420.45      427.00     15.09 o 
 -11   2  26      346.76      329.04     10.13 o 
 -10   2  26        4.83        3.45      3.40 o 
  -9   2  26        1.37        0.82      2.81 o 
  -8   2  26       85.51       87.00      3.95 o 
  -7   2  26      330.73      313.20      6.88 o 
  -6   2  26        9.15        6.72      1.45 o 
  -5   2  26        0.50       -0.28      1.37 o 
  -4   2  26       63.24       58.74      2.95 o 
  -3   2  26      326.55      365.34      5.96 o 
  -2   2  26       73.28       77.30      5.23 o 
  -1   2  26       56.92       50.52      3.67 o 
   0   2  26        9.05       11.23      3.15 o 
   1   2  26      244.21      230.13      6.66 o 
   2   2  26       15.83       12.48      3.76 o 
   3   2  26       18.66       12.58      3.77 o 
 -11   3  26       97.75      120.00     13.55 o 
 -10   3  26       74.81       60.93      6.69 o 
  -9   3  26        3.18        5.57      3.10 o 
  -8   3  26      268.02      277.62      6.04 o 
  -7   3  26      296.79      307.89      7.06 o 
  -6   3  26       91.02      109.70      4.67 o 
  -5   3  26      449.76      470.50      9.36 o 
  -4   3  26      404.96      385.09      6.86 o 
  -3   3  26     1003.99     1059.44     13.38 o 
  -2   3  26      908.07      955.10     13.26 o 
  -1   3  26     1206.84     1258.37     15.60 o 
   0   3  26       70.39       63.67      6.05 o 
   1   3  26       64.13       62.04      4.07 o 
   2   3  26      353.34      359.56      8.35 o 
   3   3  26      572.02      547.85     14.85 o 
 -11   4  26       70.14       47.99     36.12 o 
 -10   4  26      243.20      243.52     10.30 o 
  -9   4  26      268.66      257.96      7.38 o 
  -8   4  26       93.90       88.15      4.81 o 
  -7   4  26        2.62        5.98      3.06 o 
  -6   4  26       23.34       13.96      4.35 o 
  -5   4  26      114.15      118.75      6.87 o 
  -4   4  26      127.39      126.48      3.13 o 
  -3   4  26      598.41      620.86     10.47 o 
  -2   4  26       30.10       27.05      4.56 o 
  -1   4  26      132.47      131.91      4.30 o 
   0   4  26      142.65      143.72      4.20 o 
   1   4  26       49.56       51.15      4.67 o 
   2   4  26       50.75       51.37      4.67 o 
 -10   5  26       98.99       93.77     10.28 o 
  -9   5  26       15.14        9.17      6.59 o 
  -8   5  26      122.49      124.83      7.44 o 
  -7   5  26        5.93        0.60      3.60 o 
  -6   5  26       89.56       96.62      7.54 o 
  -5   5  26        2.88       -2.47      4.33 o 
  -4   5  26       30.45       35.92      7.75 o 
  -3   5  26      255.63      254.41     10.81 o 
  -2   5  26        1.30        1.54      3.52 o 
  -1   5  26       44.58       43.86      3.40 o 
   0   5  26       21.79       12.44      3.87 o 
   1   5  26        2.45       -0.08      3.16 o 
   2   5  26       32.35       33.24      7.00 o 
  -9   6  26      214.59      210.38     13.76 o 
  -8   6  26        0.45        4.30      4.52 o 
  -7   6  26        0.45        2.32      4.60 o 
  -6   6  26      206.18      225.86     11.76 o 
  -5   6  26      247.34      253.98      9.11 o 
  -4   6  26       80.63       81.42      6.74 o 
  -3   6  26        1.35        1.98      4.54 o 
  -2   6  26      203.92      211.32     12.05 o 
  -1   6  26       45.03       42.31      8.62 o 
   0   6  26      111.82      110.98      8.18 o 
   1   6  26       30.77       26.09      5.69 o 
  -7   7  26      495.02      540.03     26.85 o 
  -6   7  26      447.97      484.46     17.65 o 
  -5   7  26      195.38      216.00     11.21 o 
  -4   7  26       78.69       64.05      8.24 o 
  -3   7  26      106.96       84.66     12.55 o 
  -2   7  26      313.19      316.99     21.18 o 
  -1   7  26      287.95      301.11     13.19 o 
 -12   1  27      120.91      121.34      9.62 o 
 -11   1  27      397.30      400.83      7.67 o 
 -10   1  27      127.38      112.27      8.90 o 
  -9   1  27      329.06      341.73      8.30 o 
  -8   1  27      111.27      106.61      5.16 o 
  -7   1  27        6.78        7.82      1.83 o 
  -6   1  27      244.02      237.99      4.55 o 
  -5   1  27        2.05        0.81      1.75 o 
  -4   1  27      104.81      128.48      3.88 o 
  -3   1  27        1.24       -2.32      2.95 o 
  -2   1  27      841.59      844.38     11.51 o 
  -1   1  27      216.54      229.47      6.31 o 
   0   1  27     1285.44     1335.03     14.70 o 
   1   1  27      312.08      316.59      7.62 o 
   2   1  27      210.86      192.35      7.49 o 
   3   1  27        0.82        0.08      2.69 o 
 -11   2  27      621.55      576.89     18.61 o 
 -10   2  27      449.47      466.65      8.98 o 
  -9   2  27        6.92        8.62      2.79 o 
  -8   2  27       16.01       10.77      2.70 o 
  -7   2  27      327.42      324.43      7.30 o 
  -6   2  27     2091.48     2142.92     21.15 o 
  -5   2  27      650.63      656.76      7.62 o 
  -4   2  27      234.53      252.86      5.07 o 
  -3   2  27      243.13      249.38      6.14 o 
  -2   2  27     2140.27     2206.63     23.81 o 
  -1   2  27      446.65      466.64      9.28 o 
   0   2  27       91.54       94.72      6.07 o 
   1   2  27      243.45      235.59      6.19 o 
   2   2  27       26.82       26.72      5.55 o 
   3   2  27        1.86        8.35      3.62 o 
 -11   3  27       19.66       11.10      6.81 o 
 -10   3  27        7.69        5.02      2.86 o 
  -9   3  27       83.18       69.42      4.70 o 
  -8   3  27        0.50        2.00      3.15 o 
  -7   3  27       31.49       23.07      3.22 o 
  -6   3  27       44.91       48.21      3.58 o 
  -5   3  27      154.45      163.97      4.04 o 
  -4   3  27       12.11       10.40      2.37 o 
  -3   3  27        1.31        4.05      2.24 o 
  -2   3  27       52.03       52.76      5.93 o 
  -1   3  27       58.14       55.60      3.43 o 
   0   3  27       52.21       53.09      4.03 o 
   1   3  27       38.05       40.34      5.56 o 
   2   3  27      169.83      160.66      6.93 o 
 -10   4  27       15.59       16.80      4.12 o 
  -9   4  27        0.12        4.61      2.57 o 
  -8   4  27      172.11      178.49      6.52 o 
  -7   4  27       98.89      105.67      6.23 o 
  -6   4  27      119.22       95.69      7.84 o 
  -5   4  27      103.84      112.02      6.83 o 
  -4   4  27      204.38      180.39     11.30 o 
  -3   4  27        2.50       -2.30      3.10 o 
  -2   4  27      148.81      152.29      5.25 o 
  -1   4  27       88.59       95.51      5.94 o 
   0   4  27       10.78        9.32      2.80 o 
   1   4  27       38.15       41.07      3.63 o 
   2   4  27       32.08       31.87      4.03 o 
 -10   5  27       22.53       23.37      9.66 o 
  -9   5  27      150.41      149.78      8.20 o 
  -8   5  27       96.28       87.04      8.32 o 
  -7   5  27      204.61      226.22     11.96 o 
  -6   5  27       21.48       25.74     15.96 o 
  -5   5  27       85.52       98.35     16.81 o 
  -4   5  27      130.71      142.54     25.11 o 
  -3   5  27      188.92      173.64     49.76 o 
  -2   5  27      253.13      274.50     13.69 o 
  -1   5  27      376.10      334.33      7.33 o 
   0   5  27      403.04      403.86      9.13 o 
   1   5  27       17.69       20.39      4.86 o 
  -8   6  27       60.73       70.91      8.82 o 
  -7   6  27      453.05      495.44     13.48 o 
  -6   6  27      402.54      398.14     15.47 o 
  -5   6  27      181.74      169.13     11.46 o 
  -4   6  27      354.61      374.30     16.79 o 
  -3   6  27       50.39       60.26     14.27 o 
  -2   6  27       46.37       45.50      9.47 o 
  -1   6  27        1.69       -0.39      4.96 o 
  -6   7  27      120.18       94.93     11.02 o 
  -5   7  27        2.23        4.61      6.43 o 
  -4   7  27       13.27       19.59      8.28 o 
  -3   7  27       42.12       46.68     11.45 o 
 -11   0  28       17.02       16.91     11.88 o 
 -10   0  28      174.63      150.77     11.38 o 
  -9   0  28      117.41      123.17      4.24 o 
  -8   0  28       13.09        9.06      2.89 o 
  -7   0  28       54.37       55.98      3.60 o 
  -6   0  28      108.17       89.71      6.09 o 
  -5   0  28      117.24      118.69      4.93 o 
  -4   0  28       64.94       68.61      7.28 o 
  -3   0  28       16.24        8.37      3.97 o 
  -2   0  28        8.35        7.32      4.20 o 
  -1   0  28       46.04       46.40      6.12 o 
   0   0  28     1447.06     1401.16     65.97 o 
   1   0  28      849.95      821.96     38.21 o 
   2   0  28      470.58      469.86     12.91 o 
 -11   1  28      353.95      333.67      9.80 o 
 -10   1  28       30.39       26.66      3.15 o 
  -9   1  28        1.10        3.88      3.79 o 
  -8   1  28       75.76       72.75      4.68 o 
  -7   1  28       63.34       64.14      3.25 o 
  -6   1  28       69.26       68.76      4.44 o 
  -5   1  28     1101.41     1148.51     16.72 o 
  -4   1  28      619.94      664.76     10.74 o 
  -3   1  28       16.58       14.01      3.09 o 
  -2   1  28      328.26      314.06      8.45 o 
  -1   1  28      144.17      146.22      6.00 o 
   0   1  28      126.89      128.62      6.29 o 
   1   1  28      164.33      164.90      7.02 o 
   2   1  28       11.80       12.22      3.97 o 
 -11   2  28        0.17       -3.62      3.62 o 
 -10   2  28      127.14      126.79      5.79 o 
  -9   2  28       10.99        7.19      3.29 o 
  -8   2  28        9.72       13.84      3.76 o 
  -7   2  28       35.97       30.76      4.28 o 
  -6   2  28       22.05       17.78      2.28 o 
  -5   2  28        4.69        1.57      2.13 o 
  -4   2  28        0.99       -2.36      3.61 o 
  -3   2  28        5.40       13.52      3.12 o 
  -2   2  28      417.21      417.69      7.76 o 
  -1   2  28        2.61        4.42      4.14 o 
   0   2  28       20.99       19.63      3.60 o 
   1   2  28        3.27       10.32      3.85 o 
   2   2  28        3.17        1.67      2.71 o 
 -10   3  28       23.09       15.42      3.97 o 
  -9   3  28        1.16        3.21      2.53 o 
  -8   3  28       55.09       51.22      3.82 o 
  -7   3  28        3.31        3.38      3.16 o 
  -6   3  28      115.04      128.46     10.89 o 
  -5   3  28      354.57      397.62     14.59 o 
  -4   3  28      896.13      911.95     13.92 o 
  -3   3  28      560.69      560.98     14.17 o 
  -2   3  28       84.41       66.25     13.71 o 
  -1   3  28        9.69        9.75      3.03 o 
   0   3  28       56.83       64.04      5.00 o 
   1   3  28      288.76      296.66      6.75 o 
 -10   4  28      320.88      338.34      9.89 o 
  -9   4  28      309.33      315.73     16.39 o 
  -8   4  28       88.46       73.75      4.45 o 
  -7   4  28      481.89      497.69     12.73 o 
  -6   4  28      269.15      273.62     11.24 o 
  -5   4  28       79.42       81.85     24.21 o 
  -4   4  28      188.22      190.76      9.94 o 
  -3   4  28      810.30      834.04     18.42 o 
  -2   4  28      315.74      325.29      8.08 o 
  -1   4  28      432.57      449.01      8.58 o 
   0   4  28        3.70        6.04      2.84 o 
   1   4  28       33.22       38.15      5.23 o 
  -9   5  28       10.23       12.41      6.91 o 
  -8   5  28        0.23       -0.35      3.62 o 
  -7   5  28       31.56       35.10      6.41 o 
  -6   5  28      147.29      131.37     77.36 o 
  -5   5  28       32.87       18.61      7.49 o 
  -4   5  28       34.71       31.39     10.93 o 
  -3   5  28      270.18      298.33     13.18 o 
  -2   5  28      325.74      363.77     27.61 o 
  -1   5  28       74.20       57.43      5.88 o 
   0   5  28        1.07        3.54      3.79 o 
  -7   6  28        5.86       19.15      7.05 o 
  -6   6  28       75.47       85.34      8.16 o 
  -5   6  28      226.71      248.29     11.27 o 
  -4   6  28       12.45       11.24      5.97 o 
  -3   6  28       58.38       60.22     10.08 o 
  -2   6  28        6.68       10.95     10.18 o 
 -11   1  29       31.71       33.64      6.10 o 
 -10   1  29     1079.56     1047.49     15.02 o 
  -9   1  29      260.66      258.20      8.07 o 
  -8   1  29      113.45      115.16      4.76 o 
  -7   1  29       92.66       85.59      2.91 o 
  -6   1  29       72.05       82.23      5.34 o 
  -5   1  29      267.85      286.53      9.11 o 
  -4   1  29        4.99        6.33      2.80 o 
  -3   1  29      241.74      220.52      5.83 o 
  -2   1  29       47.66       39.35      4.49 o 
  -1   1  29      182.30      195.67      7.22 o 
   0   1  29      536.66      517.81     13.38 o 
   1   1  29      234.44      243.11      9.26 o 
 -10   2  29        1.36        0.31      2.72 o 
  -9   2  29       99.75       86.45      5.33 o 
  -8   2  29      413.34      440.21     12.66 o 
  -7   2  29       11.04       16.79      3.26 o 
  -6   2  29     1025.58     1029.58     24.26 o 
  -5   2  29      259.80      263.35      5.96 o 
  -4   2  29       50.29       70.40      5.03 o 
  -3   2  29      442.38      460.67     10.81 o 
  -2   2  29      159.41      147.17      5.39 o 
  -1   2  29       15.75       16.46      3.58 o 
   0   2  29      120.49      132.69     11.66 o 
   1   2  29      286.59      292.30      9.32 o 
 -10   3  29       94.73       63.32      5.31 o 
  -9   3  29       18.73       17.96      4.16 o 
  -8   3  29      798.95      795.95     25.28 o 
  -7   3  29      628.83      606.05      9.71 o 
  -6   3  29      330.23      334.52     16.09 o 
  -5   3  29       54.62       64.56      5.30 o 
  -4   3  29       47.78       49.02      6.46 o 
  -3   3  29        6.40        3.11      2.42 o 
  -2   3  29      121.16      117.43      5.58 o 
  -1   3  29      472.31      494.56     11.81 o 
   0   3  29       56.91       46.21      4.38 o 
  -9   4  29       79.21       75.64      7.10 o 
  -8   4  29       27.98       18.36      5.32 o 
  -7   4  29       40.66       30.94      5.40 o 
  -6   4  29        3.00        7.11      5.29 o 
  -5   4  29       14.49        7.48      3.99 o 
  -4   4  29       61.41       66.42     21.72 o 
  -3   4  29      110.07      120.95      9.45 o 
  -2   4  29      326.19      332.42     12.05 o 
  -1   4  29        0.34       -1.57      3.87 o 
  -8   5  29       73.61       51.67     15.62 o 
  -7   5  29      233.47      224.12     11.83 o 
  -6   5  29      122.56       94.06     56.91 o 
  -5   5  29        1.09        6.52      4.64 o 
  -4   5  29       27.03       24.49      8.36 o 
  -3   5  29       36.35       34.47     11.74 o 
  -2   5  29       35.51       19.72     10.42 o 
 -10   0  30     1027.89     1041.72     29.22 o 
  -9   0  30      191.42      224.59     12.95 o 
  -8   0  30        1.41        0.15      3.17 o 
  -7   0  30        1.93        2.03      2.36 o 
  -6   0  30      112.53      104.67      4.88 o 
  -5   0  30      591.73      628.37     17.54 o 
  -4   0  30       17.72       22.82      4.51 o 
  -3   0  30       29.08       16.69      7.05 o 
  -2   0  30       47.34       42.20      9.74 o 
  -1   0  30      125.49      111.01     10.17 o 
   0   0  30     1888.55     1844.82     79.86 o 
 -10   1  30       12.87       15.58      5.21 o 
  -9   1  30      344.92      351.68      7.82 o 
  -8   1  30       50.48       50.41      3.76 o 
  -7   1  30      288.93      289.18      8.87 o 
  -6   1  30      125.12      129.18      4.41 o 
  -5   1  30       58.37       58.53      4.48 o 
  -4   1  30      463.18      476.17      6.79 o 
  -3   1  30       43.45       37.79      4.02 o 
  -2   1  30        1.78        3.37      3.10 o 
  -1   1  30       58.18       59.67      5.75 o 
   0   1  30      886.32      864.39     18.44 o 
  -9   2  30        0.95        2.45      2.84 o 
  -8   2  30       41.22       42.60      4.05 o 
  -7   2  30       39.06       40.29      4.72 o 
  -6   2  30       83.53       85.63      8.77 o 
  -5   2  30      261.20      291.29      8.28 o 
  -4   2  30       14.18       11.70      3.17 o 
  -3   2  30        0.24       -1.72      2.67 o 
  -2   2  30        6.55        7.67      3.59 o 
  -1   2  30       79.49       79.42      5.43 o 
   0   2  30       67.28       60.88      5.15 o 
  -9   3  30      766.30      751.65     16.63 o 
  -8   3  30      169.56      161.04      9.12 o 
  -7   3  30      210.49      242.85      9.29 o 
  -6   3  30       76.36       70.61      7.48 o 
  -5   3  30      158.72      170.41     10.50 o 
  -4   3  30      634.39      614.00     13.42 o 
  -3   3  30      240.28      242.66      6.80 o 
  -2   3  30       14.62       11.10      3.47 o 
  -1   3  30        1.88        3.63      5.99 o 
  -8   4  30      236.01      238.05     12.20 o 
  -7   4  30      140.32      160.74      9.78 o 
  -6   4  30       21.11       15.04      8.82 o 
  -5   4  30        1.81        0.08      3.20 o 
  -4   4  30      206.69      228.86     11.30 o 
  -3   4  30      422.65      440.84     15.73 o 
  -2   4  30      506.27      495.56     45.68 o 
  -5   5  30        2.87        1.79      4.29 o 
  -4   5  30      189.22      218.24     16.25 o 
  -9   1  31        1.50        3.96      3.75 o 
  -8   1  31        0.75        2.25      2.74 o 
  -7   1  31        2.46        2.03      3.66 o 
  -6   1  31      425.05      431.29      9.55 o 
  -5   1  31      219.49      246.13      7.61 o 
  -4   1  31      363.31      373.34      7.28 o 
  -3   1  31     1137.11     1130.04     25.64 o 
  -2   1  31      631.38      603.72     11.19 o 
  -1   1  31      404.10      409.13      9.78 o 
  -8   2  31       55.36       56.64      6.37 o 
  -7   2  31       98.22      115.24      5.07 o 
  -6   2  31       56.37       60.92      5.53 o 
  -5   2  31      209.77      243.95     15.26 o 
  -4   2  31       55.35       53.26      7.78 o 
  -3   2  31       69.46       58.22     10.87 o 
  -2   2  31       93.41       81.06     10.50 o 
  -8   3  31      187.35      202.81     13.24 o 
  -7   3  31       17.34       15.17      4.57 o 
  -6   3  31        8.95        4.38      4.91 o 
  -5   3  31       21.95       11.18      6.77 o 
  -4   3  31        0.51       -1.01      4.54 o 
  -3   3  31       30.11       20.30      5.69 o 
  -5   4  31        2.56        2.62      5.03 o 
  -7   0  32      147.75      154.64     11.79 o 
  -6   0  32      479.29      440.79     21.74 o 
  -5   0  32      294.31      301.49     17.20 o 
  -4   0  32     2626.75     2708.91     87.32 o 
  -3   0  32     1229.42     1283.83     26.76 o 
  -7   1  32        4.67        9.29      3.74 o 
  -6   1  32        6.32        6.19      5.19 o 
  -5   1  32       66.56       66.71      7.90 o 
  -4   1  32      261.74      260.11      6.62 o 
  -3   1  32       38.14       38.99      4.21 o 
  -6   2  32       30.49       32.29      5.99 o 
  -5   2  32       50.07       43.27      5.71 o 
  -4   2  32        1.70       -2.91      4.41 o 
                                                 
